# Supplementary material for: Temperature heterogeneity correlates with intraspecific variation in physiological flexibility in a small endotherm
Source: Nat Commun. 2021 Jul 20;12:4401. doi: 10.1038/s41467-021-24588-6 (PMC8292308; doi:10.1038/s41467-021-24588-6)
Supplement: Supplementary file 3 — Source Data [file 41467_2021_24588_MOESM3_ESM.xlsx]

## Sheet: Fig.1
BirdID	Season	State	Taxon	Latitude	Longitude	Capture.Date	Msum.Date	Mass	Msum	Measurer	Fate	Voucher_catalog_number
22013	Breeding	AZ	J. p. palliatus	31.91	-109.25	2013-03-18	2013-03-18	18.3	6.19	D.L.S.	Released	NA
30578	Breeding	AZ	J. p. palliatus	31.88	-109.21	2015-03-08	2015-03-08	20.5	4.2	D.L.S.	Released	NA
30740	Breeding	AZ	J. p. palliatus	31.91	-109.25	2015-03-09	2015-03-09	18.6	4.92	D.L.S.	Released	NA
30757	Breeding	AZ	J. p. palliatus	31.88	-109.21	2015-03-08	2015-03-08	20.5	4.05	D.L.S.	Released	NA
30763	Breeding	AZ	J. p. palliatus	31.91	-109.25	2015-03-09	2015-03-09	17.2	4.31	D.L.S.	Released	NA
30764	Breeding	AZ	J. p. palliatus	31.91	-109.25	2015-03-10	2015-03-10	20	3.79	D.L.S.	Released	NA
30765	Breeding	AZ	J. p. palliatus	31.93	-109.26	2015-03-10	2015-03-10	19.7	3.73	D.L.S.	Released	NA
30766	Breeding	AZ	J. p. palliatus	31.9	-109.28	2015-03-11	2015-03-11	21.4	5.1	D.L.S.	Released	NA
30767	Breeding	AZ	J. p. palliatus	31.9	-109.28	2015-03-11	2015-03-11	20.7	4.62	D.L.S.	Released	NA
30768	Breeding	AZ	J. p. palliatus	31.9	-109.28	2015-03-11	2015-03-11	20.9	4.8	D.L.S.	Released	NA
30769	Breeding	AZ	J. p. palliatus	31.88	-109.21	2015-03-12	2015-03-12	20	4.75	D.L.S.	Released	NA
30775	Breeding	AZ	J. p. palliatus	31.88	-109.21	2015-03-12	2015-03-12	18.9	4.24	D.L.S.	Released	NA
32013	Breeding	AZ	J. p. palliatus	31.9	-109.28	2013-03-19	2013-03-19	18	3.91	D.L.S.	Released	NA
42013	Breeding	AZ	J. p. palliatus	31.9	-109.28	2013-03-19	2013-03-19	17.8	2.85	D.L.S.	Released	NA
52013	Breeding	AZ	J. p. palliatus	31.93	-109.26	2013-03-20	2013-03-20	20.4	3.86	D.L.S.	Released	NA
62013	Breeding	AZ	J. p. palliatus	31.93	-109.26	2013-03-20	2013-03-20	19.7	4.04	D.L.S.	Released	NA
B1047	Breeding	CO	J. h. caniceps	39.66	-105.6	2015-08-01	2015-08-02	16.57	5.4	M.S.	Euthanized	UWYMV:Bird:1047
B1048	Breeding	CO	J. h. caniceps	39.66	-105.6	2015-08-01	2015-08-02	16.43	4.88	M.S.	Euthanized	UWYMV:Bird:1048
B1049	Breeding	CO	J. h. caniceps	39.66	-105.6	2015-08-01	2015-08-02	16.16	4.93	M.S.	Euthanized	UWYMV:Bird:1049
B1051	Breeding	CO	J. h. caniceps	39.64	-105.59	2015-08-02	2015-08-03	15.97	4.64	M.S.	Euthanized	UWYMV:Bird:1051
B1052	Breeding	CO	J. h. caniceps	39.64	-105.59	2015-08-02	2015-08-03	17.95	5.83	M.S.	Euthanized	UWYMV:Bird:1052
B1053	Breeding	CO	J. h. caniceps	39.64	-105.59	2015-08-02	2015-08-03	16.46	3.54	M.S.	Euthanized	UWYMV:Bird:1053
B1057	Breeding	CO	J. h. caniceps	39.66	-105.6	2015-08-03	2015-08-04	17.78	5.93	M.S.	Euthanized	UWYMV:Bird:1057
B1058	Breeding	CO	J. h. caniceps	39.66	-105.6	2015-08-03	2015-08-04	19.61	6.82	M.S.	Euthanized	UWYMV:Bird:1058
B1062	Breeding	CO	J. h. caniceps	39.64	-105.59	2015-08-04	2015-08-05	17.26	5.9	M.S.	Euthanized	UWYMV:Bird:1062
B1063	Breeding	CO	J. h. caniceps	39.64	-105.59	2015-08-04	2015-08-05	19.55	6.15	M.S.	Euthanized	UWYMV:Bird:1063
B1068	Breeding	CO	J. h. caniceps	39.64	-105.59	2015-08-05	2015-08-06	17.16	5.36	M.S.	Euthanized	UWYMV:Bird:1068
B1069	Breeding	CO	J. h. caniceps	39.64	-105.59	2015-08-05	2015-08-06	18.97	5.97	M.S.	Euthanized	UWYMV:Bird:1069
B1070	Breeding	CO	J. h. caniceps	39.64	-105.59	2015-08-05	2015-08-06	17.64	5.47	M.S.	Euthanized	UWYMV:Bird:1070
B1072	Breeding	CO	J. h. caniceps	39.64	-105.59	2015-08-05	2015-08-06	16.85	4.93	M.S.	Euthanized	UWYMV:Bird:1072
B1074	Breeding	CO	J. h. caniceps	39.66	-105.6	2015-08-06	2015-08-07	18.4	6.2	M.S.	Euthanized	UWYMV:Bird:1074
B1077	Breeding	CO	J. h. caniceps	39.64	-105.59	2015-08-07	2015-08-08	16.83	5.27	M.S.	Euthanized	UWYMV:Bird:1077
B1078	Breeding	CO	J. h. caniceps	39.64	-105.59	2015-08-07	2015-08-08	15.98	4.03	M.S.	Euthanized	UWYMV:Bird:1078
B1079	Breeding	CO	J. h. caniceps	39.66	-105.6	2015-08-07	2015-08-08	15.99	6.14	M.S.	Euthanized	UWYMV:Bird:1079
B1080	Breeding	CO	J. h. caniceps	39.72	-105.51	2015-08-08	2015-08-09	17.56	5.47	M.S.	Euthanized	UWYMV:Bird:1080
B1081	Breeding	CO	J. h. caniceps	39.71	-105.61	2015-08-09	2015-08-10	19.75	6.33	M.S.	Euthanized	UWYMV:Bird:1081
B1082	Breeding	CO	J. h. caniceps	39.72	-105.51	2015-08-09	2015-08-10	18.43	7.19	M.S.	Euthanized	UWYMV:Bird:1082
B1083	Breeding	CO	J. h. caniceps	39.72	-105.51	2015-08-09	2015-08-10	19.77	6.85	M.S.	Euthanized	UWYMV:Bird:1083
B1084	Breeding	CO	J. h. caniceps	39.72	-105.51	2015-08-10	2015-08-11	18.25	6.52	M.S.	Euthanized	UWYMV:Bird:1084
B1085	Breeding	CO	J. h. caniceps	39.72	-105.51	2015-08-10	2015-08-11	17.02	4.7	M.S.	Euthanized	UWYMV:Bird:1085
B1086	Breeding	CO	J. h. caniceps	39.72	-105.51	2015-08-10	2015-08-11	18.94	6.34	M.S.	Euthanized	UWYMV:Bird:1086
B1087	Breeding	CO	J. h. caniceps	39.72	-105.51	2015-08-10	2015-08-11	19.92	6.82	M.S.	Euthanized	UWYMV:Bird:1087
B1088	Breeding	CO	J. h. caniceps	39.72	-105.51	2015-08-10	2015-08-11	18.58	6.85	M.S.	Euthanized	UWYMV:Bird:1088
B1089	Breeding	CO	J. h. caniceps	39.66	-105.6	2015-08-11	2015-08-12	19.38	5.87	M.S.	Euthanized	UWYMV:Bird:1089
B1090	Breeding	CO	J. h. caniceps	39.66	-105.6	2015-08-11	2015-08-13	17.52	5.09	M.S.	Euthanized	UWYMV:Bird:1090
2311-51801	Non-breeding	IL	J. h. hyemalis	40.1	-88.2	2014-01-09	2014-01-10	23	7.06	M.S.	Released	NA
2311-51802	Non-breeding	IL	J. h. hyemalis	40.1	-88.2	2014-01-09	2014-01-10	24.5	5.91	M.S.	Released	NA
CUDEJU1	Non-breeding	IL	J. h. hyemalis	40.1	-88.2	2013-12-07	2013-12-08	16.26	5.43	M.S.	Euthanized	NA
CUDEJU10	Non-breeding	IL	J. h. hyemalis	40.1	-88.2	2013-12-09	2013-12-10	20.5	5.11	M.S.	Euthanized	NA
CUDEJU11	Non-breeding	IL	J. h. hyemalis	40.1	-88.2	2013-12-09	2013-12-10	19	5.36	M.S.	Euthanized	NA
CUDEJU12	Non-breeding	IL	J. h. hyemalis	40.1	-88.2	2013-12-09	2013-12-10	19.5	4.95	M.S.	Euthanized	NA
CUDEJU13	Non-breeding	IL	J. h. hyemalis	40.1	-88.2	2013-12-09	2013-12-10	21.5	5.28	M.S.	Euthanized	NA
CUDEJU14	Non-breeding	IL	J. h. hyemalis	40.1	-88.2	2013-12-09	2013-12-10	18.5	5.65	M.S.	Euthanized	NA
CUDEJU2	Non-breeding	IL	J. h. hyemalis	40.1	-88.2	2013-12-07	2013-12-08	18.49	4.51	M.S.	Euthanized	NA
CUDEJU3	Non-breeding	IL	J. h. hyemalis	40.1	-88.2	2013-12-08	2013-12-09	17.5	4.97	M.S.	Euthanized	NA
CUDEJU6	Non-breeding	IL	J. h. hyemalis	40.1	-88.2	2013-12-09	2013-12-10	19.5	5.06	M.S.	Euthanized	NA
CUDEJU7	Non-breeding	IL	J. h. hyemalis	40.1	-88.2	2013-12-09	2013-12-10	18	4.84	M.S.	Euthanized	NA
CUDEJU8	Non-breeding	IL	J. h. hyemalis	40.1	-88.2	2013-12-09	2013-12-10	18	6.82	M.S.	Euthanized	NA
CUDEJU9	Non-breeding	IL	J. h. hyemalis	40.1	-88.2	2013-12-09	2013-12-10	19.5	5.38	M.S.	Euthanized	NA
2780-95901	Breeding	MT	J. h. oreganus group	47.52	-113.67	2016-06-15	2016-06-15	17	3.06	M.S.	Released	NA
2780-95902	Breeding	MT	J. h. oreganus group	47.52	-113.67	2016-06-15	2016-06-15	16.99	5.12	M.S.	Released	NA
2780-95903	Breeding	MT	J. h. oreganus group	47.52	-113.67	2016-06-17	2016-06-17	17.3	4.12	M.S.	Released	NA
2780-95904	Breeding	MT	J. h. oreganus group	47.52	-113.67	2016-06-17	2016-06-17	17.85	3.43	M.S.	Released	NA
2780-95905	Breeding	MT	J. h. oreganus group	47.52	-113.67	2016-06-17	2016-06-17	16.94	4.64	M.S.	Released	NA
2780-95908	Breeding	MT	J. h. oreganus group	47.52	-113.67	2016-06-20	2016-06-21	17.26	4.75	M.S.	Released	NA
2780-95909	Breeding	MT	J. h. oreganus group	47.52	-113.67	2016-06-20	2016-06-21	17.36	4.93	M.S.	Released	NA
2780-95910	Breeding	MT	J. h. oreganus group	47.52	-113.67	2016-06-20	2016-06-21	17.71	5.01	M.S.	Released	NA
2780-95911	Breeding	MT	J. h. oreganus group	47.52	-113.67	2016-06-21	2016-06-22	17.42	6.89	M.S.	Released	NA
2780-95912	Breeding	MT	J. h. oreganus group	47.52	-113.67	2016-06-21	2016-06-22	16.97	5.93	M.S.	Released	NA
DD	Breeding	MT	J. h. oreganus group	46.92	-113.45	2016-07-15	2016-07-16	18.1	5.06	M.S.	Acclimation	UMZM: not yet accessioned
DDE	Breeding	MT	J. h. oreganus group	46.92	-113.45	2016-07-15	2016-07-16	16.24	5.35	M.S.	Acclimation	UMZM:Bird:20649
DDK	Breeding	MT	J. h. oreganus group	46.92	-113.45	2016-07-15	2016-07-16	17.82	5.9	M.S.	Acclimation	UMZM: not yet accessioned
DDL	Breeding	MT	J. h. oreganus group	46.92	-113.45	2016-07-15	2016-07-16	16.22	4.03	M.S.	Acclimation	UMZM: not yet accessioned
DDR	Breeding	MT	J. h. oreganus group	46.92	-113.45	2016-07-15	2016-07-16	18.83	6.63	M.S.	Acclimation	UMZM: not yet accessioned
DDW	Breeding	MT	J. h. oreganus group	46.92	-113.45	2016-07-15	2016-07-16	16.19	5.01	M.S.	Acclimation	UMZM: not yet accessioned
DDYS	Breeding	MT	J. h. oreganus group	47.52	-113.67	2016-06-19	2016-06-19	15.09	2.97	M.S.	Acclimation	UMZM:Bird:20663
DE	Breeding	MT	J. h. oreganus group	46.92	-113.45	2016-07-15	2016-07-16	17.54	5.94	M.S.	Acclimation	UMZM: not yet accessioned
DG	Breeding	MT	J. h. oreganus group	46.92	-113.45	2016-07-15	2016-07-16	16.21	4.78	M.S.	Acclimation	UMZM: not yet accessioned
DGB	Breeding	MT	J. h. oreganus group	46.92	-113.45	2017-08-03	2017-08-04	18.97	8.48	M.S.	Acclimation	UMZM: not yet accessioned
DGD	Breeding	MT	J. h. oreganus group	46.92	-113.45	2017-08-03	2017-08-04	18.97	9.75	M.S.	Acclimation	UMZM: not yet accessioned
DGE	Breeding	MT	J. h. oreganus group	46.92	-113.45	2017-08-03	2017-08-04	18.36	7.16	M.S.	Acclimation	UMZM: not yet accessioned
DGEE	Breeding	MT	J. h. oreganus group	46.92	-113.45	2017-08-03	2017-08-04	16.01	4.78	M.S.	Acclimation	UMZM: not yet accessioned
DGR	Breeding	MT	J. h. oreganus group	46.92	-113.45	2017-08-03	2017-08-04	16.99	6.11	M.S.	Acclimation	UMZM: not yet accessioned
DGRR	Breeding	MT	J. h. oreganus group	46.92	-113.45	2017-08-03	2017-08-04	18.96	7.41	M.S.	Acclimation	UMZM: not yet accessioned
DGY	Breeding	MT	J. h. oreganus group	46.92	-113.45	2017-08-03	2017-08-04	20.57	10.29	M.S.	Acclimation	UMZM: not yet accessioned
DK	Breeding	MT	J. h. oreganus group	46.92	-113.45	2016-07-15	2016-07-16	17.99	9.55	M.S.	Acclimation	UMZM: not yet accessioned
DL	Breeding	MT	J. h. oreganus group	46.92	-113.45	2016-07-15	2016-07-16	15.44	5.51	M.S.	Acclimation	UMZM:Bird:20651
DO	Breeding	MT	J. h. oreganus group	46.92	-113.45	2016-07-15	2016-07-16	18.3	6.14	M.S.	Acclimation	UMZM:Bird:20659
DR	Breeding	MT	J. h. oreganus group	46.92	-113.45	2016-07-15	2016-07-16	16.73	6.16	M.S.	Acclimation	UMZM: not yet accessioned
DW	Breeding	MT	J. h. oreganus group	46.92	-113.45	2016-07-15	2016-07-16	14.38	4.8	M.S.	Acclimation	UMZM: not yet accessioned
DY	Breeding	MT	J. h. oreganus group	46.92	-113.45	2016-07-15	2016-07-16	16.04	5.05	M.S.	Acclimation	UMZM: not yet accessioned
GD	Breeding	MT	J. h. oreganus group	46.92	-113.45	2016-07-14	2016-07-15	17.21	5.18	M.S.	Acclimation	UMZM: not yet accessioned
GE	Breeding	MT	J. h. oreganus group	46.92	-113.45	2016-07-14	2016-07-15	16.95	5.19	M.S.	Acclimation	UMZM: not yet accessioned
GGL	Breeding	MT	J. h. oreganus group	46.92	-113.45	2016-07-14	2016-07-15	17.52	6.11	M.S.	Acclimation	UMZM: not yet accessioned
GGYS	Breeding	MT	J. h. oreganus group	47.52	-113.67	2016-06-19	2016-06-19	16.83	5.37	M.S.	Acclimation	UMZM: not yet accessioned
GK	Breeding	MT	J. h. oreganus group	46.92	-113.45	2016-07-14	2016-07-15	17.71	4.99	M.S.	Acclimation	UMZM: not yet accessioned
GO	Breeding	MT	J. h. oreganus group	46.92	-113.45	2016-07-14	2016-07-15	14.56	3.72	M.S.	Acclimation	UMZM: not yet accessioned
GR	Breeding	MT	J. h. oreganus group	46.92	-113.45	2016-07-14	2016-07-15	18.05	5.41	M.S.	Acclimation	UMZM: not yet accessioned
GW	Breeding	MT	J. h. oreganus group	46.92	-113.45	2016-07-14	2016-07-15	17.45	5.47	M.S.	Acclimation	UMZM: not yet accessioned
GY	Breeding	MT	J. h. oreganus group	46.92	-113.45	2016-07-14	2016-07-15	14.76	3.41	M.S.	Acclimation	UMZM: not yet accessioned
GYD	Breeding	MT	J. h. oreganus group	46.92	-113.45	2017-07-27	2017-07-28	16.63	6.47	M.S.	Acclimation	UMZM: not yet accessioned
GYG	Breeding	MT	J. h. oreganus group	46.92	-113.45	2017-07-27	2017-07-28	15.03	5.43	M.S.	Acclimation	UMZM: not yet accessioned
GYGG	Breeding	MT	J. h. oreganus group	46.92	-113.45	2017-07-27	2017-07-28	15.7	6.17	M.S.	Acclimation	UMZM: not yet accessioned
GYLL	Breeding	MT	J. h. oreganus group	46.92	-113.45	2017-07-27	2017-07-28	15.7	9.44	M.S.	Acclimation	UMZM: not yet accessioned
GYRR	Breeding	MT	J. h. oreganus group	46.92	-113.45	2017-07-27	2017-07-28	17.7	4.63	M.S.	Acclimation	UMZM: not yet accessioned
LB	Breeding	MT	J. h. oreganus group	46.92	-113.45	2016-07-13	2016-07-14	15.82	3.58	M.S.	Acclimation	UMZM: not yet accessioned
LD	Breeding	MT	J. h. oreganus group	46.92	-113.45	2016-07-13	2016-07-14	17.82	4.95	M.S.	Acclimation	UMZM: not yet accessioned
LDB	Breeding	MT	J. h. oreganus group	46.92	-113.45	2017-07-31	2017-08-01	16.73	6.84	M.S.	Acclimation	UMZM: not yet accessioned
LDBB	Breeding	MT	J. h. oreganus group	46.92	-113.45	2017-07-31	2017-08-01	18.8	6.38	M.S.	Acclimation	UMZM: not yet accessioned
LDDD	Breeding	MT	J. h. oreganus group	46.92	-113.45	2017-07-31	2017-08-01	16.9	5.38	M.S.	Acclimation	UMZM: not yet accessioned
LDE	Breeding	MT	J. h. oreganus group	46.92	-113.45	2017-07-31	2017-08-01	16.53	3.5	M.S.	Acclimation	UMZM: not yet accessioned
LDGG	Breeding	MT	J. h. oreganus group	46.92	-113.45	2017-07-31	2017-08-01	15.3	6.81	M.S.	Acclimation	UMZM: not yet accessioned
LDL	Breeding	MT	J. h. oreganus group	46.92	-113.45	2017-07-31	2017-08-01	16.03	7.25	M.S.	Acclimation	UMZM: not yet accessioned
LDLL	Breeding	MT	J. h. oreganus group	46.92	-113.45	2017-07-31	2017-08-01	17.6	7.66	M.S.	Acclimation	UMZM: not yet accessioned
LDR	Breeding	MT	J. h. oreganus group	46.92	-113.45	2017-07-31	2017-08-01	16.13	4.08	M.S.	Acclimation	UMZM: not yet accessioned
LDW	Breeding	MT	J. h. oreganus group	46.92	-113.45	2017-07-31	2017-08-01	15.93	6.78	M.S.	Acclimation	UMZM: not yet accessioned
LDWW	Breeding	MT	J. h. oreganus group	46.92	-113.45	2017-07-31	2017-08-01	17.5	8.22	M.S.	Acclimation	UMZM: not yet accessioned
LDY	Breeding	MT	J. h. oreganus group	46.92	-113.45	2017-07-31	2017-08-01	17.33	7.72	M.S.	Acclimation	UMZM: not yet accessioned
LE	Breeding	MT	J. h. oreganus group	46.92	-113.45	2016-07-13	2016-07-14	16.21	4.41	M.S.	Acclimation	UMZM: not yet accessioned
LLB	Breeding	MT	J. h. oreganus group	46.92	-113.45	2016-07-13	2016-07-14	17.18	3.46	M.S.	Acclimation	UMZM: not yet accessioned
LLO	Breeding	MT	J. h. oreganus group	46.92	-113.45	2016-07-13	2016-07-14	16.46	4.28	M.S.	Acclimation	UMZM: not yet accessioned
LLW	Breeding	MT	J. h. oreganus group	46.92	-113.45	2016-07-13	2016-07-14	15.36	4.66	M.S.	Acclimation	UMZM: not yet accessioned
LLY	Breeding	MT	J. h. oreganus group	46.92	-113.45	2016-07-13	2016-07-14	16.7	3.15	M.S.	Acclimation	UMZM: not yet accessioned
LO	Breeding	MT	J. h. oreganus group	46.92	-113.45	2016-07-13	2016-07-14	16.49	4.11	M.S.	Acclimation	UMZM: not yet accessioned
LR	Breeding	MT	J. h. oreganus group	46.92	-113.45	2016-07-13	2016-07-14	16.32	5.41	M.S.	Acclimation	UMZM: not yet accessioned
LW	Breeding	MT	J. h. oreganus group	46.92	-113.45	2016-07-13	2016-07-14	16.08	4.24	M.S.	Acclimation	UMZM:Bird:20648
OD	Breeding	MT	J. h. oreganus group	46.92	-113.45	2016-07-19	2016-07-20	15.91	4.84	M.S.	Acclimation	UMZM: not yet accessioned
OE	Breeding	MT	J. h. oreganus group	46.92	-113.45	2016-07-19	2016-07-20	15.37	4.56	M.S.	Acclimation	UMZM: not yet accessioned
OG	Breeding	MT	J. h. oreganus group	46.92	-113.45	2016-07-19	2016-07-20	18.33	5.8	M.S.	Acclimation	UMZM: not yet accessioned
OL	Breeding	MT	J. h. oreganus group	46.92	-113.45	2016-07-19	2016-07-20	16.98	4.51	M.S.	Acclimation	UMZM: not yet accessioned
OOY	Breeding	MT	J. h. oreganus group	46.92	-113.45	2016-07-19	2016-07-20	15.9	5.13	M.S.	Acclimation	UMZM: not yet accessioned
OY	Breeding	MT	J. h. oreganus group	46.92	-113.45	2016-07-19	2016-07-20	15.87	4.67	M.S.	Acclimation	UMZM: not yet accessioned
RB	Breeding	MT	J. h. oreganus group	46.92	-113.45	2016-07-16	2016-07-17	17.74	6.32	M.S.	Acclimation	UMZM: not yet accessioned
RD	Breeding	MT	J. h. oreganus group	46.92	-113.45	2016-07-16	2016-07-17	16.74	4.36	M.S.	Acclimation	UMZM:Bird:20655
RE	Breeding	MT	J. h. oreganus group	46.92	-113.45	2016-07-16	2016-07-17	16.51	5.15	M.S.	Acclimation	UMZM: not yet accessioned
RK	Breeding	MT	J. h. oreganus group	46.92	-113.45	2016-07-16	2016-07-17	15.59	4.42	M.S.	Acclimation	UMZM: not yet accessioned
RL	Breeding	MT	J. h. oreganus group	46.92	-113.45	2016-07-16	2016-07-17	17.41	6.6	M.S.	Acclimation	UMZM: not yet accessioned
RLB	Breeding	MT	J. h. oreganus group	46.92	-113.45	2017-07-29	2017-07-30	18.23	6.46	M.S.	Acclimation	UMZM: not yet accessioned
RLD	Breeding	MT	J. h. oreganus group	46.92	-113.45	2017-07-29	2017-07-30	17.63	6.39	M.S.	Acclimation	UMZM: not yet accessioned
RLDD	Breeding	MT	J. h. oreganus group	46.92	-113.45	2017-07-29	2017-07-30	18.3	8.72	M.S.	Acclimation	UMZM: not yet accessioned
RLE	Breeding	MT	J. h. oreganus group	46.92	-113.45	2017-07-29	2017-07-30	16.53	3.9	M.S.	Acclimation	UMZM: not yet accessioned
RLG	Breeding	MT	J. h. oreganus group	46.92	-113.45	2017-07-29	2017-07-30	18.13	6.99	M.S.	Acclimation	UMZM: not yet accessioned
RLL	Breeding	MT	J. h. oreganus group	46.92	-113.45	2017-07-29	2017-07-30	17.23	7.36	M.S.	Acclimation	UMZM: not yet accessioned
RLR	Breeding	MT	J. h. oreganus group	46.92	-113.45	2017-07-28	2017-07-29	15.73	7.44	M.S.	Acclimation	UMZM: not yet accessioned
RLW	Breeding	MT	J. h. oreganus group	46.92	-113.45	2017-07-29	2017-07-30	19.13	6.37	M.S.	Acclimation	UMZM: not yet accessioned
RLY	Breeding	MT	J. h. oreganus group	46.92	-113.45	2017-07-29	2017-07-30	15.43	4.95	M.S.	Acclimation	UMZM: not yet accessioned
RLYY	Breeding	MT	J. h. oreganus group	46.92	-113.45	2017-07-29	2017-07-30	18	7.46	M.S.	Acclimation	UMZM: not yet accessioned
RO	Breeding	MT	J. h. oreganus group	46.92	-113.45	2016-07-16	2016-07-17	18.86	4.57	M.S.	Acclimation	UMZM: not yet accessioned
RR	Breeding	MT	J. h. oreganus group	46.92	-113.45	2016-07-16	2016-07-17	16.4	6.04	M.S.	Acclimation	UMZM: not yet accessioned
RRB	Breeding	MT	J. h. oreganus group	46.92	-113.45	2016-07-16	2016-07-17	17.6	5.77	M.S.	Acclimation	UMZM: not yet accessioned
RRO	Breeding	MT	J. h. oreganus group	46.92	-113.45	2016-07-16	2016-07-17	18.17	5.41	M.S.	Acclimation	UMZM: not yet accessioned
RW	Breeding	MT	J. h. oreganus group	46.92	-113.45	2016-07-16	2016-07-17	16.91	6.14	M.S.	Acclimation	UMZM: not yet accessioned
RY	Breeding	MT	J. h. oreganus group	46.92	-113.45	2016-07-16	2016-07-17	17.84	6.05	M.S.	Acclimation	UMZM: not yet accessioned
YB	Breeding	MT	J. h. oreganus group	46.92	-113.45	2016-07-12	2016-07-13	18.25	4.43	M.S.	Acclimation	UMZM: not yet accessioned
YG	Breeding	MT	J. h. oreganus group	46.92	-113.45	2016-07-12	2016-07-13	17.48	5.75	M.S.	Acclimation	UMZM: not yet accessioned
YL	Breeding	MT	J. h. oreganus group	46.92	-113.45	2016-07-12	2016-07-13	17.64	4.83	M.S.	Acclimation	UMZM: not yet accessioned
YO	Breeding	MT	J. h. oreganus group	46.92	-113.45	2016-07-12	2016-07-13	15.99	4.74	M.S.	Acclimation	UMZM:Bird:20652
YRD	Breeding	MT	J. h. oreganus group	46.92	-113.45	2017-08-01	2017-08-02	18.13	7.58	M.S.	Acclimation	UMZM: not yet accessioned
YRG	Breeding	MT	J. h. oreganus group	46.92	-113.45	2017-08-01	2017-08-02	17.63	6.2	M.S.	Acclimation	UMZM: not yet accessioned
YRL	Breeding	MT	J. h. oreganus group	46.92	-113.45	2017-08-01	2017-08-02	18.33	7.74	M.S.	Acclimation	UMZM: not yet accessioned
YRLL	Breeding	MT	J. h. oreganus group	46.92	-113.45	2017-08-01	2017-08-02	16.4	7.44	M.S.	Acclimation	UMZM: not yet accessioned
YRW	Breeding	MT	J. h. oreganus group	46.92	-113.45	2017-08-01	2017-08-02	16.63	6.56	M.S.	Acclimation	UMZM: not yet accessioned
YRWW	Breeding	MT	J. h. oreganus group	46.92	-113.45	2017-08-01	2017-08-02	16.1	6.19	M.S.	Acclimation	UMZM: not yet accessioned
YRY	Breeding	MT	J. h. oreganus group	46.92	-113.45	2017-08-01	2017-08-02	19.03	9.88	M.S.	Acclimation	UMZM: not yet accessioned
YRYY	Breeding	MT	J. h. oreganus group	46.92	-113.45	2017-08-01	2017-08-02	17.9	7.11	M.S.	Acclimation	UMZM: not yet accessioned
YW	Breeding	MT	J. h. oreganus group	46.92	-113.45	2016-07-12	2016-07-13	16.43	4.79	M.S.	Acclimation	UMZM: not yet accessioned
YY	Breeding	MT	J. h. oreganus group	46.92	-113.45	2016-07-12	2016-07-13	16.4	5.37	M.S.	Acclimation	UMZM: not yet accessioned
NK174526	Non-breeding	NM	J. h. mearnsi	34.33	-106.86	2013-12-16	2013-12-17	16	4.87	M.S.	Euthanized	MSB:Bird:44229
NK174527	Non-breeding	NM	J. h. mearnsi	34.33	-106.86	2013-12-16	2013-12-17	16	4.24	M.S.	Euthanized	MSB:Bird:41101
NK174528	Non-breeding	NM	J. h. mearnsi	34.33	-106.86	2013-12-16	2013-12-17	17	4.98	M.S.	Euthanized	MSB:Bird:41102
NK174529	Non-breeding	NM	J. h. oreganus group	34.33	-106.86	2013-12-16	2013-12-17	19	5.35	M.S.	Euthanized	MSB:Bird:46050
NK174530	Non-breeding	NM	J. h. mearnsi	34.33	-106.86	2013-12-17	2013-12-18	15.5	6.31	M.S.	Euthanized	MSB:Bird:44200
NK174531	Non-breeding	NM	J. h. mearnsi	34.33	-106.86	2013-12-17	2013-12-18	14.5	4.1	M.S.	Euthanized	MSB: not yet accessioned
NK174532	Non-breeding	NM	J. h. oreganus group	34.33	-106.86	2013-12-17	2013-12-18	17.5	7.48	M.S.	Euthanized	MSB:Bird:45937
NK174533	Non-breeding	NM	J. h. oreganus group	34.33	-106.86	2013-12-18	2013-12-20	15	4.72	M.S.	Euthanized	MSB: not yet accessioned
NK174535	Non-breeding	NM	J. h. mearnsi	34.33	-106.86	2013-12-18	2013-12-19	18	4.36	M.S.	Euthanized	MSB: not yet accessioned
NK174536	Non-breeding	NM	J. h. mearnsi	34.33	-106.86	2013-12-18	2013-12-19	18	4.9	M.S.	Euthanized	MSB: not yet accessioned
NK174537	Non-breeding	NM	J. h. mearnsi	34.33	-106.86	2013-12-18	2013-12-19	16	4.67	M.S.	Euthanized	MSB: not yet accessioned
NK174538	Non-breeding	NM	J. h. mearnsi	34.33	-106.86	2013-12-18	2013-12-19	16.5	3.66	M.S.	Euthanized	MSB: not yet accessioned
NK174539	Non-breeding	NM	J. h. mearnsi	34.33	-106.86	2013-12-18	2013-12-19	18	3.91	M.S.	Euthanized	MSB:Bird:45525
NK174540	Non-breeding	NM	J. h. mearnsi	34.33	-106.86	2013-12-18	2013-12-19	17	4.56	M.S.	Euthanized	MSB: not yet accessioned
NK174541	Non-breeding	NM	J. h. mearnsi	34.33	-106.86	2013-12-18	2013-12-19	17.5	4.06	M.S.	Euthanized	MSB: not yet accessioned
NK174542	Non-breeding	NM	J. h. oreganus group	34.33	-106.86	2013-12-18	2013-12-20	17.5	6.11	M.S.	Euthanized	MSB: not yet accessioned
NK174543	Non-breeding	NM	J. h. oreganus group	34.33	-106.86	2013-12-18	2013-12-20	16	5.14	M.S.	Euthanized	MSB: not yet accessioned
NK174544	Non-breeding	NM	J. h. oreganus group	34.33	-106.86	2013-12-18	2013-12-20	17	5.03	M.S.	Euthanized	MSB: not yet accessioned
BT4158	Breeding	NY	J. h. hyemalis	42.37	-76.28	2013-06-25	2013-06-25	19.4	6.46	M.S.	Euthanized	CUMV:Bird:55783
BT4159	Breeding	NY	J. h. hyemalis	42.37	-76.28	2013-06-26	2013-06-26	20.6	9.22	M.S.	Euthanized	CUMV:Bird:55778
BT4160	Breeding	NY	J. h. hyemalis	42.37	-76.28	2013-06-26	2013-06-26	20.6	8.43	M.S.	Euthanized	CUMV:Bird:55779
BT4161	Breeding	NY	J. h. hyemalis	42.37	-76.28	2013-06-26	2013-06-26	18.5	6.19	M.S.	Euthanized	CUMV:Bird:55780
BT4162	Breeding	NY	J. h. hyemalis	42.37	-76.28	2013-06-26	2013-06-26	20	7.95	M.S.	Euthanized	CUMV:Bird:55781
BT4163	Breeding	NY	J. h. hyemalis	42.37	-76.28	2013-06-28	2013-06-29	21.1	9.49	M.S.	Euthanized	CUMV:Bird:55784
BT4164	Breeding	NY	J. h. hyemalis	42.37	-76.28	2013-06-29	2013-06-29	20.3	9.41	M.S.	Euthanized	CUMV:Bird:55785
BT4165	Breeding	NY	J. h. hyemalis	42.37	-76.28	2013-06-29	2013-06-29	20.9	4.14	M.S.	Euthanized	CUMV:Bird:55782
10W.07	Non-breeding	SD	J. h. hyemalis	42.81	-96.52	2007-02-06	2007-02-06	19.2	7.43	D.L.S.	Released	NA
11W.07	Non-breeding	SD	J. h. hyemalis	42.81	-96.52	2007-02-06	2007-02-06	19.6	7.74	D.L.S.	Released	NA
12w.07	Non-breeding	SD	J. h. hyemalis	42.81	-96.52	2007-02-09	2007-02-09	18.8	6.76	D.L.S.	Released	NA
13W.07	Non-breeding	SD	J. h. hyemalis	42.81	-96.52	2007-02-09	2007-02-09	20.9	7.87	D.L.S.	Released	NA
14W.07	Non-breeding	SD	J. h. hyemalis	42.81	-96.52	2007-02-09	2007-02-09	20.1	8.24	D.L.S.	Released	NA
15W.07	Non-breeding	SD	J. h. hyemalis	42.81	-96.52	2007-02-13	2007-02-13	21.9	7.22	D.L.S.	Released	NA
17W.07	Non-breeding	SD	J. h. hyemalis	42.81	-96.52	2007-02-13	2007-02-13	19.9	6.51	D.L.S.	Released	NA
18W.07	Non-breeding	SD	J. h. hyemalis	42.81	-96.52	2007-02-22	2007-02-22	19.8	8.04	D.L.S.	Released	NA
19W.07	Non-breeding	SD	J. h. hyemalis	42.81	-96.52	2007-02-22	2007-02-22	19	8.15	D.L.S.	Released	NA
1W.07	Non-breeding	SD	J. h. hyemalis	42.81	-96.52	2007-01-20	2007-01-20	20.6	7.4	D.L.S.	Released	NA
1W.08	Non-breeding	SD	J. h. hyemalis	42.81	-96.52	2008-01-31	2008-01-31	18.8	7.16	D.L.S.	Released	NA
20W.07	Non-breeding	SD	J. h. hyemalis	42.81	-96.52	2007-02-22	2007-02-22	18.7	7.15	D.L.S.	Released	NA
21W.07	Non-breeding	SD	J. h. hyemalis	42.81	-96.52	2007-02-23	2007-02-23	18.2	6.22	D.L.S.	Released	NA
22W.07	Non-breeding	SD	J. h. hyemalis	42.81	-96.52	2007-02-23	2007-02-23	19.6	7.55	D.L.S.	Released	NA
23W.07	Non-breeding	SD	J. h. hyemalis	42.81	-96.52	2007-02-23	2007-02-23	20.1	7.64	D.L.S.	Released	NA
24W.07	Non-breeding	SD	J. h. hyemalis	42.81	-96.52	2007-02-27	2007-02-27	19.8	8.23	D.L.S.	Released	NA
2W.06	Non-breeding	SD	J. h. hyemalis	42.81	-96.52	2006-01-19	2006-01-19	20.4	6.9	D.L.S.	Released	NA
2W.07	Non-breeding	SD	J. h. hyemalis	42.81	-96.52	2007-01-20	2007-01-20	20	6.58	D.L.S.	Released	NA
2W.08	Non-breeding	SD	J. h. hyemalis	42.81	-96.52	2008-01-31	2008-01-31	21.5	8.3	D.L.S.	Released	NA
3W.06	Non-breeding	SD	J. h. hyemalis	42.81	-96.52	2006-02-11	2006-02-11	20.5	9.64	D.L.S.	Released	NA
3W.07	Non-breeding	SD	J. h. hyemalis	42.81	-96.52	2007-01-23	2007-01-23	20.8	7.41	D.L.S.	Released	NA
3W.08	Non-breeding	SD	J. h. hyemalis	42.81	-96.52	2008-02-06	2008-02-06	18.7	6.52	D.L.S.	Released	NA
4W.07	Non-breeding	SD	J. h. hyemalis	42.81	-96.52	2007-01-23	2007-01-23	22.5	7.86	D.L.S.	Released	NA
4W.08	Non-breeding	SD	J. h. hyemalis	42.81	-96.52	2008-02-06	2008-02-06	18.6	6.58	D.L.S.	Released	NA
5W.07	Non-breeding	SD	J. h. hyemalis	42.81	-96.52	2007-01-23	2007-01-23	21.1	7.08	D.L.S.	Released	NA
5W.08	Non-breeding	SD	J. h. hyemalis	42.81	-96.52	2008-02-12	2008-02-12	21.1	8.01	D.L.S.	Released	NA
6W.07	Non-breeding	SD	J. h. hyemalis	42.81	-96.52	2007-01-30	2007-01-30	21.2	9.91	D.L.S.	Released	NA
6W.08	Non-breeding	SD	J. h. hyemalis	42.81	-96.52	2008-02-12	2008-02-12	21.1	6.93	D.L.S.	Released	NA
7W.07	Non-breeding	SD	J. h. hyemalis	42.81	-96.52	2007-01-30	2007-01-30	20.5	8.56	D.L.S.	Released	NA
7W.08	Non-breeding	SD	J. h. hyemalis	42.81	-96.52	2008-02-15	2008-02-15	19.9	7.41	D.L.S.	Released	NA
8W.07	Non-breeding	SD	J. h. hyemalis	42.81	-96.52	2007-01-30	2007-01-30	20.9	7.51	D.L.S.	Released	NA
8W.08	Non-breeding	SD	J. h. hyemalis	42.81	-96.52	2008-02-15	2008-02-15	22.3	8.13	D.L.S.	Released	NA
9W.07	Non-breeding	SD	J. h. hyemalis	42.81	-96.52	2007-02-06	2007-02-06	18.3	7.53	D.L.S.	Released	NA
B1003	Breeding	WY	J. h. mearnsi	43.92	-110.46	2015-06-02	2015-06-03	18.03	5.11	M.S.	Euthanized	UWYMV:Bird:1003
B1004	Breeding	WY	J. h. mearnsi	43.92	-110.46	2015-06-01	2015-06-03	18.26	5.61	M.S.	Euthanized	UWYMV:Bird:1004
B1005	Breeding	WY	J. h. mearnsi	43.92	-110.46	2015-06-03	2015-06-04	18.96	5.25	M.S.	Euthanized	UWYMV:Bird:1005
B1006	Breeding	WY	J. h. mearnsi	43.92	-110.46	2015-06-03	2015-06-04	18.72	6.53	M.S.	Euthanized	UWYMV:Bird:1006
B1007	Breeding	WY	J. h. mearnsi	43.92	-110.46	2015-06-03	2015-06-04	18.19	5.38	M.S.	Euthanized	UWYMV:Bird:1007
B1008	Breeding	WY	J. h. mearnsi	43.92	-110.46	2015-06-03	2015-06-05	17.52	5.62	M.S.	Euthanized	UWYMV:Bird:1008
B1009	Breeding	WY	J. h. mearnsi	43.92	-110.46	2015-06-04	2015-06-05	17.08	5.45	M.S.	Euthanized	UWYMV:Bird:1009
B1010	Breeding	WY	J. h. mearnsi	43.92	-110.46	2015-06-04	2015-06-05	16.46	4.66	M.S.	Euthanized	UWYMV:Bird:1010
B1011	Breeding	WY	J. h. mearnsi	43.92	-110.46	2015-06-05	2015-06-06	19.21	5.97	M.S.	Euthanized	UWYMV:Bird:1011
B1012	Breeding	WY	J. h. mearnsi	43.92	-110.46	2015-06-05	2015-06-06	19.47	5.78	M.S.	Euthanized	UWYMV:Bird:1012
B1013	Breeding	WY	J. h. mearnsi	43.92	-110.46	2015-06-05	2015-06-06	17.68	6.19	M.S.	Euthanized	UWYMV:Bird:1013
B1014	Breeding	WY	J. h. mearnsi	43.92	-110.46	2015-06-06	2015-06-07	16.45	4.3	M.S.	Euthanized	UWYMV:Bird:1014
B1015	Breeding	WY	J. h. mearnsi	43.92	-110.46	2015-06-06	2015-06-07	17.59	5.48	M.S.	Euthanized	UWYMV:Bird:1015
B1016	Breeding	WY	J. h. mearnsi	43.92	-110.46	2015-06-06	2015-06-07	17.3	5	M.S.	Euthanized	UWYMV:Bird:1016
B1017	Breeding	WY	J. h. mearnsi	43.92	-110.46	2015-06-07	2015-06-08	17.24	6.53	M.S.	Euthanized	UWYMV:Bird:1017
B1018	Breeding	WY	J. h. mearnsi	43.92	-110.46	2015-06-07	2015-06-08	17.18	5.91	M.S.	Euthanized	UWYMV:Bird:1018
B1019	Breeding	WY	J. h. mearnsi	43.92	-110.46	2015-06-07	2015-06-08	16.96	5.81	M.S.	Euthanized	UWYMV:Bird:1019
B1021	Breeding	WY	J. h. mearnsi	43.92	-110.46	2015-06-08	2015-06-09	17.2	5.45	M.S.	Euthanized	UWYMV:Bird:1021
B1022	Breeding	WY	J. h. mearnsi	43.92	-110.46	2015-06-08	2015-06-09	16.65	5.22	M.S.	Euthanized	UWYMV:Bird:1022
B1023	Breeding	WY	J. h. mearnsi	43.75	-110.23	2015-06-10	2015-06-11	16.47	5.29	M.S.	Euthanized	UWYMV:Bird:1023
B1024	Breeding	WY	J. h. mearnsi	43.75	-110.23	2015-06-10	2015-06-11	17.65	5.97	M.S.	Euthanized	UWYMV:Bird:1024
B1025	Breeding	WY	J. h. mearnsi	43.75	-110.23	2015-06-10	2015-06-11	20.09	5.66	M.S.	Euthanized	UWYMV:Bird:1025
B1026	Breeding	WY	J. h. mearnsi	43.75	-110.23	2015-06-10	2015-06-11	18.28	5.47	M.S.	Euthanized	UWYMV:Bird:1026
B1027	Breeding	WY	J. h. mearnsi	43.75	-110.23	2015-06-10	2015-06-11	18.66	5.74	M.S.	Euthanized	UWYMV:Bird:1027
B1028	Breeding	WY	J. h. mearnsi	43.75	-110.23	2015-06-10	2015-06-11	17.55	5.92	M.S.	Euthanized	UWYMV:Bird:1028
B1029	Breeding	WY	J. h. mearnsi	43.75	-110.23	2015-06-11	2015-06-12	18.49	5.62	M.S.	Euthanized	UWYMV:Bird:1029
B1030	Breeding	WY	J. h. mearnsi	43.75	-110.23	2015-06-10	2015-06-12	17.53	6.11	M.S.	Euthanized	UWYMV:Bird:1030
B1031	Breeding	WY	J. h. mearnsi	43.75	-110.23	2015-06-11	2015-06-12	17.72	5.73	M.S.	Euthanized	UWYMV:Bird:1031
B1032	Breeding	WY	J. h. mearnsi	43.75	-110.23	2015-06-11	2015-06-12	18.72	6.24	M.S.	Euthanized	UWYMV:Bird:1032
B1033	Breeding	WY	J. h. mearnsi	43.75	-110.23	2015-06-11	2015-06-12	19.57	5.76	M.S.	Euthanized	UWYMV:Bird:1033
B1034	Breeding	WY	J. h. mearnsi	43.75	-110.23	2015-06-11	2015-06-12	18.76	5.53	M.S.	Euthanized	UWYMV:Bird:1034
B1035	Breeding	WY	J. h. mearnsi	43.92	-110.46	2015-06-13	2015-06-14	16.37	5.14	M.S.	Euthanized	UWYMV:Bird:1035
B1036	Breeding	WY	J. h. mearnsi	43.92	-110.46	2015-06-13	2015-06-14	17.45	5.47	M.S.	Euthanized	UWYMV:Bird:1036
B1037	Breeding	WY	J. h. mearnsi	43.92	-110.46	2015-06-13	2015-06-14	16.56	5.37	M.S.	Euthanized	UWYMV:Bird:1037
B1038	Breeding	WY	J. h. mearnsi	43.75	-110.23	2015-06-14	2015-06-15	19.4	6.18	M.S.	Euthanized	UWYMV:Bird:1038
B1039	Breeding	WY	J. h. mearnsi	43.75	-110.23	2015-06-14	2015-06-15	16.88	5.04	M.S.	Euthanized	UWYMV:Bird:1039
B1040	Breeding	WY	J. h. mearnsi	43.75	-110.23	2015-06-14	2015-06-15	16.71	4.96	M.S.	Euthanized	UWYMV:Bird:1040
B1041	Breeding	WY	J. h. mearnsi	43.92	-110.46	2015-06-15	2015-06-16	18.26	5.83	M.S.	Euthanized	UWYMV:Bird:1041
B1042	Breeding	WY	J. h. mearnsi	43.92	-110.46	2015-06-15	2015-06-16	19.22	6.01	M.S.	Euthanized	UWYMV:Bird:1042
B1043	Breeding	WY	J. h. mearnsi	43.92	-110.46	2015-06-15	2015-06-16	18.89	5.83	M.S.	Euthanized	UWYMV:Bird:1043
B1044	Breeding	WY	J. h. mearnsi	43.92	-110.46	2015-06-16	2015-06-17	17.63	6.28	M.S.	Euthanized	UWYMV:Bird:1044
B1045	Breeding	WY	J. h. mearnsi	43.92	-110.46	2015-06-16	2015-06-17	17.76	6.27	M.S.	Euthanized	UWYMV:Bird:1045
B1046	Breeding	WY	J. h. mearnsi	43.92	-110.46	2015-06-16	2015-06-17	18.15	5.87	M.S.	Euthanized	UWYMV:Bird:1046
B757	Breeding	WY	J. h. mearnsi	43.8	-110.25	2013-06-04	2013-06-05	18.7	7.84	M.S.	Euthanized	UWYMV:Bird:757
B758	Breeding	WY	J. h. mearnsi	43.8	-110.25	2013-06-04	2013-06-05	17.4	7.16	M.S.	Euthanized	UWYMV:Bird:758
B762	Breeding	WY	J. h. mearnsi	43.8	-110.25	2013-06-09	2013-06-09	16.2	4.87	M.S.	Euthanized	UWYMV:Bird:762
B763	Breeding	WY	J. h. mearnsi	43.92	-110.46	2013-06-10	2013-06-10	18.7	5.48	M.S.	Euthanized	UWYMV:Bird:763
B766	Breeding	WY	J. h. mearnsi	43.92	-110.46	2013-06-10	2013-06-11	16.6	5.84	M.S.	Euthanized	UWYMV:Bird:766
B767	Breeding	WY	J. h. mearnsi	43.92	-110.46	2013-06-10	2013-06-11	17.7	4.91	M.S.	Euthanized	UWYMV:Bird:767
B769	Breeding	WY	J. h. mearnsi	43.92	-110.46	2013-06-10	2013-06-11	16.73	5.8	M.S.	Euthanized	UWYMV:Bird:769
B770	Breeding	WY	J. h. mearnsi	43.92	-110.46	2013-06-10	2013-06-11	18.22	6.62	M.S.	Euthanized	UWYMV:Bird:770
B771	Breeding	WY	J. h. mearnsi	43.92	-110.46	2013-06-10	2013-06-11	20	6.19	M.S.	Euthanized	UWYMV:Bird:771
B772	Breeding	WY	J. h. mearnsi	43.92	-110.46	2013-06-11	2013-06-12	19	5.61	M.S.	Euthanized	UWYMV:Bird:772
B775	Breeding	WY	J. h. mearnsi	43.92	-110.46	2013-06-12	2013-06-12	18.6	5.33	M.S.	Euthanized	UWYMV:Bird:775
B776	Breeding	WY	J. h. mearnsi	43.92	-110.46	2013-06-12	2013-06-12	17.94	5.63	M.S.	Euthanized	UWYMV:Bird:776
B778	Breeding	WY	J. h. mearnsi	43.92	-110.46	2013-06-12	2013-06-13	17.84	6.59	M.S.	Euthanized	UWYMV:Bird:778
B779	Breeding	WY	J. h. mearnsi	43.92	-110.46	2013-06-12	2013-06-13	16.88	6.04	M.S.	Euthanized	UWYMV:Bird:779
B780	Breeding	WY	J. h. mearnsi	43.92	-110.46	2013-06-15	2013-06-16	19.81	4.52	M.S.	Euthanized	UWYMV:Bird:780
B781	Breeding	WY	J. h. mearnsi	43.92	-110.46	2013-06-15	2013-06-16	17.38	4.44	M.S.	Euthanized	UWYMV:Bird:781
DEJU1_616	Breeding	WY	J. h. mearnsi	43.94	-110.64	2013-06-16	2013-06-17	18.22	5.33	M.S.	Released	NA
DEJU1_617	Breeding	WY	J. h. mearnsi	43.94	-110.64	2013-06-16	2013-06-18	17.75	4.9	M.S.	Released	NA
DEJU2_617	Breeding	WY	J. h. mearnsi	43.94	-110.64	2013-06-16	2013-06-18	17.68	7.94	M.S.	Released	NA
DEJU3_602	Breeding	WY	J. h. mearnsi	43.94	-110.64	2013-06-02	2013-06-03	18	4.3	M.S.	Released	NA
DEJU3_617	Breeding	WY	J. h. mearnsi	43.94	-110.64	2013-06-16	2013-06-18	18.51	5.4	M.S.	Released	NA
DEJU4_602	Breeding	WY	J. h. mearnsi	43.94	-110.64	2013-06-02	2013-06-03	19.2	3.99	M.S.	Released	NA
PC04	Breeding	WY	J. h. mearnsi	43.92	-110.46	2016-06-14	2016-06-15	17.32	4.57	D.K.E.	Euthanized	UWYMV: not yet accessioned
PC05	Breeding	WY	J. h. mearnsi	43.92	-110.46	2016-06-14	2016-06-15	16.2	7.54	D.K.E.	Euthanized	UWYMV: not yet accessioned
PC07	Breeding	WY	J. h. mearnsi	43.92	-110.46	2016-06-15	2016-06-16	15.93	6.33	D.K.E.	Euthanized	UWYMV: not yet accessioned
PC08	Breeding	WY	J. h. mearnsi	43.92	-110.46	2016-06-15	2016-06-16	15.77	4.88	D.K.E.	Euthanized	UWYMV: not yet accessioned
PC09	Breeding	WY	J. h. mearnsi	43.92	-110.46	2016-06-15	2016-06-16	16.99	5.61	D.K.E.	Euthanized	UWYMV: not yet accessioned
PC10	Breeding	WY	J. h. mearnsi	43.92	-110.46	2016-06-16	2016-06-18	17.8	4.93	D.K.E.	Euthanized	UWYMV: not yet accessioned
PC11	Breeding	WY	J. h. mearnsi	43.92	-110.46	2016-06-16	2016-06-18	17.92	5.25	D.K.E.	Euthanized	UWYMV: not yet accessioned
PC12	Breeding	WY	J. h. mearnsi	43.92	-110.46	2016-06-16	2016-06-18	17.94	5.5	D.K.E.	Euthanized	UWYMV: not yet accessioned
PC13	Breeding	WY	J. h. mearnsi	43.92	-110.46	2016-06-18	2016-06-19	16.91	6.12	D.K.E.	Euthanized	UWYMV: not yet accessioned
PC14	Breeding	WY	J. h. mearnsi	43.92	-110.46	2016-06-18	2016-06-19	18.41	7	D.K.E.	Euthanized	UWYMV: not yet accessioned
PC15	Breeding	WY	J. h. mearnsi	43.92	-110.46	2016-06-18	2016-06-19	18.9	5.6	D.K.E.	Euthanized	UWYMV: not yet accessioned
PC16	Breeding	WY	J. h. mearnsi	43.92	-110.46	2016-06-22	2016-06-23	19.09	7.58	D.K.E.	Euthanized	UWYMV: not yet accessioned
PC17	Breeding	WY	J. h. mearnsi	43.92	-110.46	2016-06-22	2016-06-23	17.87	5.43	D.K.E.	Euthanized	UWYMV: not yet accessioned
PC18	Breeding	WY	J. h. mearnsi	43.92	-110.46	2016-06-22	2016-06-23	16.32	4.96	D.K.E.	Euthanized	UWYMV: not yet accessioned
PC19	Breeding	WY	J. h. mearnsi	43.92	-110.46	2016-06-23	2016-06-24	16.96	5.21	D.K.E.	Euthanized	UWYMV: not yet accessioned
PC20	Breeding	WY	J. h. mearnsi	43.92	-110.46	2016-06-23	2016-06-24	16.59	4.57	D.K.E.	Euthanized	UWYMV: not yet accessioned
PC21	Breeding	WY	J. h. mearnsi	43.92	-110.46	2016-06-23	2016-06-24	16.69	4.38	D.K.E.	Euthanized	UWYMV: not yet accessioned
PC22	Breeding	WY	J. h. mearnsi	43.92	-110.46	2016-06-23	2016-06-24	15.47	4.26	D.K.E.	Euthanized	UWYMV: not yet accessioned
PC23	Breeding	WY	J. h. mearnsi	43.92	-110.46	2016-06-24	2016-06-25	19.08	7.53	D.K.E.	Euthanized	UWYMV: not yet accessioned
PC24	Breeding	WY	J. h. mearnsi	43.92	-110.46	2016-06-24	2016-06-25	18.2	5.7	D.K.E.	Euthanized	UWYMV: not yet accessioned
PC25	Breeding	WY	J. h. mearnsi	43.92	-110.46	2016-06-24	2016-06-25	17.66	5.31	D.K.E.	Euthanized	UWYMV: not yet accessioned
PC26	Breeding	WY	J. h. mearnsi	43.92	-110.46	2016-06-25	2016-06-26	17.73	5.08	D.K.E.	Euthanized	UWYMV: not yet accessioned
PC27	Breeding	WY	J. h. mearnsi	43.92	-110.46	2016-06-25	2016-06-26	16.57	6.8	D.K.E.	Euthanized	UWYMV: not yet accessioned
PC29	Breeding	WY	J. h. mearnsi	43.92	-110.46	2016-06-25	2016-06-26	17.42	5.3	D.K.E.	Euthanized	UWYMV: not yet accessioned
TP01	Breeding	WY	J. h. mearnsi	43.75	-110.23	2016-06-20	2016-06-21	15.86	4.82	D.K.E.	Euthanized	UWYMV: not yet accessioned
TP02	Breeding	WY	J. h. mearnsi	43.75	-110.23	2016-06-20	2016-06-21	17.37	5.85	D.K.E.	Euthanized	UWYMV: not yet accessioned
TP03	Breeding	WY	J. h. mearnsi	43.75	-110.23	2016-06-20	2016-06-21	16.9	6.1	D.K.E.	Euthanized	UWYMV: not yet accessioned
TP05	Breeding	WY	J. h. mearnsi	43.75	-110.23	2016-06-20	2016-06-21	18.05	6.14	D.K.E.	Euthanized	UWYMV: not yet accessioned
TP06	Breeding	WY	J. h. mearnsi	43.75	-110.23	2016-06-20	2016-06-21	17.39	4.78	D.K.E.	Euthanized	UWYMV: not yet accessioned
TP07	Breeding	WY	J. h. mearnsi	43.75	-110.23	2016-06-27	2016-06-28	17.07	4.43	D.K.E.	Euthanized	UWYMV: not yet accessioned
TP08	Breeding	WY	J. h. mearnsi	43.75	-110.23	2016-06-27	2016-06-28	17.21	5.01	D.K.E.	Euthanized	UWYMV: not yet accessioned
TP09	Breeding	WY	J. h. mearnsi	43.75	-110.23	2016-06-27	2016-06-28	18.38	5.15	D.K.E.	Euthanized	UWYMV: not yet accessioned
TP10	Breeding	WY	J. h. mearnsi	43.75	-110.23	2016-06-27	2016-06-29	17.84	5.82	D.K.E.	Euthanized	UWYMV: not yet accessioned
TP11	Breeding	WY	J. h. mearnsi	43.75	-110.23	2016-06-28	2016-06-29	17.5	4.63	D.K.E.	Euthanized	UWYMV: not yet accessioned
TP12	Breeding	WY	J. h. mearnsi	43.75	-110.23	2016-06-28	2016-06-29	16.94	4.99	D.K.E.	Euthanized	UWYMV: not yet accessioned
TP13	Breeding	WY	J. h. mearnsi	43.75	-110.23	2016-06-29	2016-06-30	16.53	5.41	D.K.E.	Euthanized	UWYMV: not yet accessioned
TP14	Breeding	WY	J. h. mearnsi	43.75	-110.23	2016-06-29	2016-06-30	16.21	7.2	D.K.E.	Euthanized	UWYMV: not yet accessioned
TP15	Breeding	WY	J. h. mearnsi	43.75	-110.23	2016-06-29	2016-06-30	15.61	4.04	D.K.E.	Euthanized	UWYMV: not yet accessioned
TP16	Breeding	WY	J. h. mearnsi	43.75	-110.23	2016-06-30	2016-07-01	16.71	5.32	D.K.E.	Euthanized	UWYMV: not yet accessioned
TP17	Breeding	WY	J. h. mearnsi	43.75	-110.23	2016-06-30	2016-07-01	17.31	5.37	D.K.E.	Euthanized	UWYMV: not yet accessioned
TP18	Breeding	WY	J. h. mearnsi	43.75	-110.23	2016-06-30	2016-07-01	18.15	5.46	D.K.E.	Euthanized	UWYMV: not yet accessioned
TP19	Breeding	WY	J. h. mearnsi	43.75	-110.23	2016-06-30	2016-07-01	18.54	6.2	D.K.E.	Euthanized	UWYMV: not yet accessioned
TP20	Breeding	WY	J. h. mearnsi	43.75	-110.23	2016-06-30	2016-07-01	15.96	5.06	D.K.E.	Euthanized	UWYMV: not yet accessioned
TP21	Breeding	WY	J. h. mearnsi	43.75	-110.23	2016-06-30	2016-07-01	17.93	5.55	D.K.E.	Euthanized	UWYMV: not yet accessioned

## Sheet: Fig.2
Catalog_number	Genus	Species	Subspecies	Date_collected	Latitude	Longitude	NCBI_Biosample	Barcode	Plot_color
UAM:Bird:6056	Junco	hyemalis	oreganus	1992-06-01	55.86	-133.68	SAMN16793657	AGAACCGCAAC	darkorchid1
UAM:Bird:7489	Junco	hyemalis	oreganus	1996-07-14	55.86	-133.68	SAMN16793658	GCGCAAGAC	darkorchid1
UAM:Bird:9183	Junco	hyemalis	oreganus	1998-06-24	55.33	-131.62	SAMN16793657	TCCATATCAAC	darkorchid1
UAM:Bird:11202	Junco	hyemalis	oreganus	1999-06-14	53.37	-132.3	SAMN16793658	CAGCAGAAC	darkorchid1
LSUMZ:Birds:16242	Junco	vulcani			9.7	-84.09	SAMN16793657	AGCCTGGCAAC	white
LSUMZ:Birds:16243	Junco	vulcani			9.7	-84.09	SAMN16793658	GACGCAAGAAC	white
UMZM:Bird:20648	Junco	hyemalis	montanus	2016-07-13	46.92	-113.45	SAMN16793657	ATAATCCAC	purple4
UMZM:Bird:20649	Junco	hyemalis	montanus	2016-07-15	46.91	-113.45	SAMN16793658	CGTCAGCCAAC	purple4
MSB:Bird:21370	Junco	hyemalis	caniceps	1994-07-08	35.23	-107.61	SAMN16793657	CATTGACCAAC	yellowgreen
MSB:Bird:21371	Junco	hyemalis	caniceps	1994-07-08	35.23	-107.61	SAMN16793658	TCTCGCATAAC	yellowgreen
MSB:Bird:26870	Junco	hyemalis	dorsalis	2008-05-21	33.81	-107.43	SAMN16793658	CTCCGAAGAAC	cyan
MSB:Bird:29429	Junco	hyemalis	dorsalis	2010-05-18	33.37	-108.72	SAMN16793657	CTTGCAGCAAC	cyan
UAM:Bird:34179	Junco	hyemalis	cismontanus	2013-05-12	59.41	-135.93	SAMN16793657	TTACCTCAAC	cadetblue
UAM:Bird:37203	Junco	hyemalis	oreganus	2015-06-23	55.92	-130.03	SAMN16793657	TTATTCGAAC	darkorchid1
UAM:Bird:38138	Junco	hyemalis	oreganus		55.92	-130.03	SAMN16793658	CATACTAAC	darkorchid1
UAM:Bird:40225	Junco	hyemalis	cismontanus	2013-05-12	59.41	-135.93	SAMN16793658	TAGAACGAAC	cadetblue
UAM:Bird:40270	Junco	hyemalis	hyemalis	2016-05-28	61.2	-149.87	SAMN16793657	CGGTCCAAC	dodgerblue
UAM:Bird:40271	Junco	hyemalis	hyemalis	2016-05-28	61.2	-149.87	SAMN16793658	GGCGCCGAAC	dodgerblue
MSB:Bird:40609	Junco	hyemalis	hyemalis	2013-06-09	65.37	-146	SAMN16793657	GAAGGTAAC	dodgerblue
MSB:Bird:40611	Junco	hyemalis	hyemalis	2013-06-09	65.37	-146.04	SAMN16793658	TACTTGCAAC	dodgerblue
MSB:Bird:41094	Junco	hyemalis	caniceps	2013-06-02	36.25	-109.05	SAMN16793657	TCCGCTCAC	yellowgreen
MSB:Bird:41095	Junco	hyemalis	caniceps	2013-06-01	36.25	-109.05	SAMN16793658	TTATTCGAAC	yellowgreen
MSB:Bird:47704	Junco	hyemalis	mearnsi	2010-06-21	44.05	-107.29	SAMN16793658	GATACGCCAAC	blue2
MMNH:Bird:47897	Junco	bairdi		2009-06-20	23.65	-109.98	SAMN16793657	AGACGCAAC	gray48
MMNH:Bird:47898	Junco	bairdi		2009-06-21	23.65	-109.98	SAMN16793658	AGCCTGGCAAC	gray48
MMNH:Bird:47899	Junco	bairdi		2009-06-22	23.65	-109.98	SAMN16793657	TGGACCAGAAC	gray48
SDNHM:Birds:51646	Junco	hyemalis	thurberi	2006-05-17	32.88	-117.23	SAMN16793657	GACGCAAGAAC	red
SDNHM:Birds:52933	Junco	hyemalis	thurberi	2009-07-24	32.88	-117.24	SAMN16793658	AGGTAACCAAC	red
UWBM:Bird:53396	Junco	hyemalis	caniceps	1993-07-15	38.84	-106.48	SAMN16793657	CTTCATCAC	yellowgreen
UWBM:Bird:53404	Junco	hyemalis	caniceps	1993-07-15	38.84	-106.41	SAMN16793658	TTACGCTCAAC	yellowgreen
SDNHM:Birds:53914	Junco	hyemalis	thurberi	2013-06-26	33.54	-116.48	SAMN16793658	AGAACCGCAAC	red
UWBM:Bird:53922	Junco	hyemalis	hyemalis	1995-06-16	67.49	-149.87	SAMN16793657	AACGCCAAC	dodgerblue
UWBM:Bird:54015	Junco	hyemalis	hyemalis	1995-06-15	67.49	-149.87	SAMN16793658	CCATGGAAC	dodgerblue
UWBM:Bird:54065	Junco	hyemalis	montanus	1995-05-18	48.37	-117.19	SAMN16793657	GTCGACCAC	purple4
UWBM:Bird:54098	Junco	hyemalis	montanus	1995-05-17	48.65	-117.24	SAMN16793658	TGAAGCCAAC	purple4
CUMV:Bird:55778	Junco	hyemalis	hyemalis	2013-06-26	42.37	-76.27	SAMN16793657	TAGATCAAC	dodgerblue
CUMV:Bird:55780	Junco	hyemalis	hyemalis	2013-06-26	42.37	-76.27	SAMN16793658	AACGCCAAC	dodgerblue
LSUMZ:Birds:62689	Junco	hyemalis	mearnsi	2002-07-09	42.24	-111.23	SAMN16793657	TTACCTAAC	blue2
LSUMZ:Birds:62701	Junco	hyemalis	mearnsi	2002-07-09	42.23	-111.56	SAMN16793658	CTCAGCAAC	blue2
UWBM:Bird:69539	Junco	hyemalis	shufeldti	2001-07-24	47.73	-122.08	SAMN16793657	TCTCTCCAAC	coral2
CMNH:Birds:70523	Junco	hyemalis	carolinensis	2007-05-21	35.71	-82.4	SAMN16793657	AATTACCAC	darkseagreen1
CMNH:Birds:70525	Junco	hyemalis	carolinensis	2007-05-21	35.71	-82.4	SAMN16793658	GTTCTCAAC	darkseagreen1
CMNH:Birds:71193	Junco	hyemalis	carolinensis	2008-06-14	41.34	-76.34	SAMN16793657	GTATAGCAAC	darkseagreen1
CMNH:Birds:71373	Junco	hyemalis	carolinensis	2008-06-14	41.34	-76.34	SAMN16793658	GAGCTTCAC	darkseagreen1
CMNH:Birds:72451	Junco	hyemalis	hyemalis	2011-06-16	48.06	-92.37	SAMN16793658	TTACCTAAC	dodgerblue
CMNH:Birds:72566	Junco	hyemalis	hyemalis	2011-06-23	44.71	-85.29	SAMN16793657	GGCGCCGAAC	dodgerblue
CMNH:Birds:72869	Junco	hyemalis	hyemalis	2011-06-21	44.69	-85.31	SAMN16793658	CGCCTCCAC	dodgerblue
CMNH:Birds:74824	Junco	hyemalis	hyemalis	2017-06-16	47.78	-90.89	SAMN16793657	AGGCCAGAAC	dodgerblue
UWBM:Bird:80775	Junco	hyemalis	shufeldti	2005-06-13	45.72	-121.43	SAMN16793657	TCAAGAAGAAC	coral2
UWBM:Bird:81678	Junco	hyemalis	shufeldti	2005-06-13	45.72	-121.43	SAMN16793658	GATGCGCAC	coral2
UWBM:Bird:82536	Junco	phaeonotus	phaeonotus	2006-08-14	23.59	-105.87	SAMN16793657	CCAACGCAAC	bisque
UWBM:Bird:82650	Junco	phaeonotus	phaeonotus	2006-08-14	23.59	-105.87	SAMN16793658	GGAATGGAAC	bisque
UWBM:Bird:87111	Junco	hyemalis	oreganus	2007-07-21	58.27	-134.39	SAMN16793658	CATGCAGAAC	darkorchid1
UWBM:Bird:87116	Junco	hyemalis	shufeldti	2007-06-21	47.8	-122.13	SAMN16793658	GGTTGAAGAAC	coral2
UWBM:Bird:90464	Junco	hyemalis	montanus	2010-06-16	45.83	-117.88	SAMN16793657	CTGATACCAAC	purple4
UWBM:Bird:90516	Junco	hyemalis	montanus	2010-06-16	45.83	-117.88	SAMN16793658	AGGTACCAAC	purple4
UWBM:Bird:97846	Junco	hyemalis	caniceps	1998-05-01	36.36	-115.66	SAMN16793657	GCATCAGAAC	yellowgreen
UWBM:Bird:99275	Junco	hyemalis	caniceps	1998-07-07	37.58	-112.6	SAMN16793657	ATGGATAAC	yellowgreen
UWBM:Bird:99276	Junco	hyemalis	caniceps	1998-07-07	37.65	-112.8	SAMN16793658	CATTGACCAAC	yellowgreen
UWBM:Bird:100203	Junco	hyemalis	caniceps	2005-06-26	41.88	-115.43	SAMN16793657	GCGCAAGAC	yellowgreen
UWBM:Bird:100206	Junco	hyemalis	mearnsi	2005-06-23	45.1	-110.87	SAMN16793657	TACTTGCAAC	blue2
UWBM:Bird:100250	Junco	hyemalis	mearnsi	2005-06-24	45.28	-110.53	SAMN16793658	CTTCATCAC	blue2
UWBM:Bird:100458	Junco	hyemalis	shufeldti	2006-06-15	43.25	-124.12	SAMN16793657	CTCAGCAAC	coral2
UWBM:Bird:100500	Junco	hyemalis	shufeldti	2006-06-15	43.25	-124.12	SAMN16793658	GTACGGCAC	coral2
UWBM:Bird:104984	Junco	phaeonotus	phaeonotus	2003-01-05	21.88	-103.87	SAMN16793657	ATCGGACCAAC	bisque
UWBM:Bird:104986	Junco	phaeonotus	phaeonotus	2003-01-05	21.88	-103.87	SAMN16793658	AGACGCAAC	bisque
UWBM:Bird:105123	Junco	hyemalis	shufeldti	2003-06-28	49.5	-125	SAMN16793658	CCGCGCGAAC	coral2
UWBM:Bird:105212	Junco	phaeonotus	phaeonotus	2004-01-07	19.05	-99.32	SAMN16793657	CTGATCCAAC	bisque
UWBM:Bird:105213	Junco	phaeonotus	phaeonotus	2004-01-07	19.05	-99.32	SAMN16793658	TCGGAGCAAC	bisque
UWBM:Bird:106707	Junco	hyemalis	thurberi	2004-05-18	32.85	-116.42	SAMN16793657	CCAGAACCAAC	red
UWBM:Bird:106712	Junco	hyemalis	thurberi	2004-05-18	32.85	-116.42	SAMN16793658	ACGAGTCAAC	red
UWBM:Bird:106720	Junco	hyemalis	caniceps	2004-06-04	36.33	-115.63	SAMN16793658	TAACCAGCAAC	yellowgreen
UWBM:Bird:106976	Junco	phaeonotus	palliatus	2004-06-14	31.85	-109.33	SAMN16793657	CGCCTCCAC	yellow2
UWBM:Bird:107113	Junco	hyemalis	caniceps	2005-06-26	41.78	-115.7	SAMN16793658	TTACCTCAAC	yellowgreen
UWBM:Bird:108713	Junco	hyemalis	caniceps	2005-07-26	39.3	-114.21	SAMN16793657	CGCTGAGAAC	yellowgreen
UWBM:Bird:108745	Junco	hyemalis	caniceps	2005-07-26	39.3	-114.21	SAMN16793658	TCTGGCAAC	yellowgreen
UWBM:Bird:109189	Junco	hyemalis	dorsalis	2004-06-18	33.5	-105.78	SAMN16793657	CCATGGAAC	cyan
UWBM:Bird:109191	Junco	hyemalis	dorsalis	2004-06-18	33.5	-105.78	SAMN16793658	TAGGAGCCAAC	cyan
UWBM:Bird:110508	Junco	hyemalis	mearnsi	2002-06-19	44.87	-107.33	SAMN16793657	ATAAGAGAAC	blue2
UWBM:Bird:112167	Junco	hyemalis	hyemalis	1993-07-09	60.2	-132.84	SAMN16793657	GATACGCCAAC	dodgerblue
UWBM:Bird:113645	Junco	phaeonotus	phaeonotus	2008-05-10	19.08	-99.22	SAMN16793657	TGAGAAGAAC	bisque
UWBM:Bird:113649	Junco	phaeonotus	phaeonotus	2008-05-10	19.08	-99.22	SAMN16793658	GTTGGCCAAC	bisque
UWBM:Bird:114942	Junco	phaeonotus	palliatus	2004-06-14	31.78	-109.3	SAMN16793658	GTATAGCCAAC	yellow2
UWBM:Bird:115225	Junco	phaeonotus	phaeonotus	2006-04-29	19.42	-102.24	SAMN16793657	GAGCCGCAAC	bisque
UWBM:Bird:115229	Junco	phaeonotus	phaeonotus	2006-04-29	19.42	-102.24	SAMN16793658	GGTAGGAAC	bisque
UWBM:Bird:115982	Junco	hyemalis	dorsalis	2006-05-24	35.29	-111.65	SAMN16793657	TCTGGCAAC	cyan
UWBM:Bird:116031	Junco	hyemalis	dorsalis	2006-05-24	35.28	-111.64	SAMN16793658	AGGCCAGAAC	cyan
UWBM:Bird:116546	Junco	hyemalis	caniceps	2012-05-31	39.13	-117.28	SAMN16793657	TAGGAGCCAAC	yellowgreen
UWBM:Bird:116571	Junco	hyemalis	caniceps	2012-05-30	39.13	-117.28	SAMN16793658	TGAGAAGAAC	yellowgreen
UWBM:Bird:117642	Junco	hyemalis	thurberi	2013-05-21	41.44	-121.03	SAMN16793657	CCGCGCGAAC	red
UWBM:Bird:117647	Junco	hyemalis	shufeldti	2013-06-06	44.57	-121.58	SAMN16793657	TCCATAGAAC	coral2
UWBM:Bird:117690	Junco	hyemalis	thurberi	2013-05-21	41.44	-121.03	SAMN16793658	TCCTCTTGAAC	red
UWBM:Bird:117839	Junco	hyemalis	shufeldti	2013-06-06	44.57	-121.58	SAMN16793658	CCAGAACCAAC	coral2
UWBM:Bird:117971	Junco	phaeonotus	phaeonotus	2009-05-18	24.09	-104.93	SAMN16793657	CTCCGAAGAAC	bisque
UWBM:Bird:117973	Junco	phaeonotus	phaeonotus	2009-05-18	24.09	-104.93	SAMN16793658	ACTGACGAAC	bisque
UWBM:Bird:118013	Junco	phaeonotus	palliatus	2009-05-24	29.65	-108.17	SAMN16793657	GCATATCAC	yellow2
UWBM:Bird:118015	Junco	phaeonotus	palliatus	2009-05-24	29.65	-108.17	SAMN16793658	CTGATCCAAC	yellow2
UWBM:Bird:118044	Junco	phaeonotus	phaeonotus	2009-05-29	23.81	-99.85	SAMN16793657	TGAAGCCAAC	bisque
UWBM:Bird:118047	Junco	phaeonotus	phaeonotus	2009-05-30	23.81	-99.85	SAMN16793658	TTAACTCCAAC	bisque
UWBM:Bird:118105	Junco	hyemalis	caniceps	2012-05-01	36.95	-117.12	SAMN16793657	AGCTAAGAC	yellowgreen
UWBM:Bird:118106	Junco	hyemalis	caniceps	2012-05-01	36.95	-117.12	SAMN16793658	ATAAGAGAAC	yellowgreen
UWBM:Bird:118114	Junco	hyemalis	thurberi	2012-05-04	37.36	-118.69	SAMN16793657	GGCCATAAC	red
UWBM:Bird:118115	Junco	hyemalis	thurberi	2012-05-04	37.36	-118.69	SAMN16793658	CGAACGCAC	red
UWBM:Bird:118252	Junco	hyemalis	shufeldti	2014-06-09	47.33	-120.69	SAMN16793657	TCCTCTTGAAC	coral2
UWBM:Bird:118287	Junco	hyemalis	shufeldti	2014-06-06	48.28	-119.95	SAMN16793657	GTACGGCAC	coral2
UWBM:Bird:118331	Junco	hyemalis	shufeldti	2014-06-06	48.28	-119.95	SAMN16793658	TGGACCAGAAC	coral2
UWBM:Bird:118339	Junco	hyemalis	shufeldti	2014-06-09	47.33	-120.69	SAMN16793658	ACGCCGCAC	coral2
MVZ:Bird:177471	Junco	hyemalis	thurberi	1996-06-23	41.41	-119.88	SAMN16793657	TTACGCTCAAC	red
MVZ:Bird:177474	Junco	hyemalis	thurberi	1996-06-23	41.41	-119.88	SAMN16793658	TCAAGAAGAAC	red
MVZ:Bird:180357	Junco	hyemalis	pinosus	2003-06-30	37.87	-122.27	SAMN16793657	AGCAGTCAC	plum3
MVZ:Bird:181965	Junco	hyemalis	pinosus	2005-07-25	37.87	-122.26	SAMN16793658	AACCGCCAAC	plum3
MVZ:Bird:182089	Junco	hyemalis	pinosus	2006-07-11	37.87	-122.26	SAMN16793657	ACCAAGCCAAC	plum3
MVZ:Bird:182561	Junco	hyemalis	thurberi	2006-07-13	40.34	-121.43	SAMN16793657	AACCGCCAAC	red
MVZ:Bird:182562	Junco	hyemalis	thurberi	2006-07-13	40.34	-121.43	SAMN16793658	GGTCCATCAAC	red
MVZ:Bird:183385	Junco	hyemalis	thurberi	2008-07-11	35.95	-118.33	SAMN16793657	TTGGTAAGAAC	red
MVZ:Bird:183387	Junco	hyemalis	thurberi	2008-07-14	35.83	-118.3	SAMN16793658	GTATAGCAAC	red
MVZ:Bird:188263	Junco	phaeonotus	alticola	2012-06-17	15.43	-92.34	SAMN16793657	TCTTATCCAAC	darkorange
MVZ:Bird:188264	Junco	phaeonotus	alticola	2012-06-17	15.43	-92.34	SAMN16793658	TTGGTAAGAAC	darkorange
MVZ:Bird:188265	Junco	phaeonotus	alticola	2012-06-18	15.43	-92.34	SAMN16793657	TAACCAGCAAC	darkorange
MVZ:Bird:188267	Junco	phaeonotus	alticola	2012-06-18	15.43	-92.34	SAMN16793658	GAGCCGCAAC	darkorange
AMNH:Birds:203755	Junco	hyemalis	townsendi	1988-05-21	30.91	-115.45	SAMN16793657	GTTCTCAAC	red4
AMNH:Birds:203756	Junco	hyemalis	townsendi	1988-05-21	30.91	-115.45	SAMN16793658	TCCATATCAAC	red4
AMNH:Birds:203757	Junco	hyemalis	townsendi	1988-05-21	30.91	-115.45	SAMN16793657	TCGGAGCAAC	red4
AMNH:Birds:224997	Junco	hyemalis	townsendi	1983-11-09	30.91	-115.45	SAMN16793658	CCGTCAAGAAC	red4
AMNH:Birds:225012	Junco	phaeonotus	fulvescens	1983-11-20	16.73	-92.64	SAMN16793657	ACGAGTCAAC	goldenrod1
AMNH:Birds:225057	Junco	hyemalis	hyemalis	1984-07-27	44.36	-70.99	SAMN16793657	AGGTAACCAAC	dodgerblue
AMNH:Birds:225059	Junco	hyemalis	hyemalis	1984-07-27	44.36	-70.99	SAMN16793658	CTTGCAGCAAC	dodgerblue
AMNH:Birds:228735	Junco	hyemalis	carolinensis	1985-05-27	37.57	-80.19	SAMN16793657	GGTAGGAAC	darkseagreen1
AMNH:Birds:228736	Junco	hyemalis	carolinensis	1985-05-27	37.57	-80.19	SAMN16793658	TCGCGACCAAC	darkseagreen1
AMNH:Birds:228738	Junco	hyemalis	montanus	1985-06-21	46.64	-115.09	SAMN16793657	GGTTGAAGAAC	purple4
AMNH:Birds:228742	Junco	hyemalis	montanus	1985-06-21	46.64	-115.09	SAMN16793658	AATAAGCAAC	purple4
AMNH:Birds:228766	Junco	hyemalis	montanus	1985-06-28	45.13	-116.12	SAMN16793657	CGTCAGCCAAC	purple4
AMNH:Birds:228768	Junco	hyemalis	montanus	1985-06-28	45.13	-116.12	SAMN16793658	CCAACGCAAC	purple4
AMNH:Birds:228775	Junco	hyemalis	montanus	1985-06-30	44.25	-114.75	SAMN16793657	GAGCTTCAC	purple4
AMNH:Birds:228776	Junco	hyemalis	montanus	1985-06-30	44.25	-114.75	SAMN16793658	GCATATCAC	purple4
AMNH:Birds:228797	Junco	hyemalis	mearnsi	1985-07-06	47.62	-112.64	SAMN16793657	AATAAGCAAC	blue2
AMNH:Birds:228799	Junco	hyemalis	mearnsi	1985-07-06	47.62	-112.64	SAMN16793658	CTGATACCAAC	blue2
AMNH:Birds:228850	Junco	hyemalis	aikeni	1985-07-17	45.31	-106.07	SAMN16793657	TCTCGCATAAC	darkolivegreen
AMNH:Birds:228851	Junco	hyemalis	aikeni	1985-07-17	45.31	-106.07	SAMN16793658	TCCATAGAAC	darkolivegreen
AMNH:Birds:228862	Junco	hyemalis	aikeni	1985-07-19	44.31	-104.12	SAMN16793657	GGTACTCAAC	darkolivegreen
AMNH:Birds:228865	Junco	hyemalis	aikeni	1985-07-19	44.31	-104.12	SAMN16793658	GAAGGTAAC	darkolivegreen
AMNH:Birds:228867	Junco	hyemalis	carolinensis	1986-05-09	34.87	-83.81	SAMN16793657	GGTCCATCAAC	darkseagreen1
AMNH:Birds:228868	Junco	hyemalis	carolinensis	1986-05-09	34.87	-83.81	SAMN16793658	CGCCAGCAAC	darkseagreen1
AMNH:Birds:228930	Junco	hyemalis	hyemalis	1986-06-05	47.74	-77.33	SAMN16793657	CCTTATCAAC	dodgerblue
AMNH:Birds:228931	Junco	hyemalis	hyemalis	1986-06-05	47.74	-77.33	SAMN16793658	ATGGATAAC	dodgerblue
AMNH:Birds:228944	Junco	hyemalis	hyemalis	1986-06-10	49.78	-85.43	SAMN16793657	TTAACTCCAAC	dodgerblue
AMNH:Birds:228946	Junco	hyemalis	hyemalis	1986-06-10	49.78	-85.43	SAMN16793658	GCCGCTCCAAC	dodgerblue
AMNH:Birds:229053	Junco	hyemalis	hyemalis	1988-06-10	46.73	-65.07	SAMN16793657	GGAATGGAAC	dodgerblue
AMNH:Birds:229057	Junco	hyemalis	hyemalis	1988-06-10	46.73	-65.07	SAMN16793658	TCTTATCCAAC	dodgerblue
AMNH:Birds:229059	Junco	hyemalis	hyemalis	1988-06-17	51.63	-56.7	SAMN16793657	ACGCCGCAC	dodgerblue
AMNH:Birds:229060	Junco	hyemalis	hyemalis	1988-06-17	51.63	-56.7	SAMN16793658	TCTCTCCAAC	dodgerblue
AMNH:Birds:229173	Junco	hyemalis	hyemalis	1990-06-03	56.4	-103.62	SAMN16793657	TGCGAAGCAAC	dodgerblue
AMNH:Birds:229176	Junco	hyemalis	hyemalis	1990-06-03	56.4	-103.62	SAMN16793658	GTCGACCAC	dodgerblue
AMNH:Birds:229181	Junco	hyemalis	cismontanus	1990-06-06	53	-117.34	SAMN16793657	CATACTAAC	cadetblue
AMNH:Birds:229182	Junco	hyemalis	cismontanus	1990-06-06	53	-117.34	SAMN16793658	ATCGGACCAAC	cadetblue
AMNH:Birds:229183	Junco	hyemalis	cismontanus	1990-06-06	53	-117.34	SAMN16793657	GTATAGCCAAC	cadetblue
AMNH:Birds:229229	Junco	hyemalis	hyemalis	1990-06-15	62.09	-136.51	SAMN16793657	AGGTACCAAC	dodgerblue
AMNH:Birds:229230	Junco	hyemalis	hyemalis	1990-06-15	62.09	-136.51	SAMN16793658	GCATCAGAAC	dodgerblue
AMNH:Birds:229268	Junco	hyemalis	montanus	1991-06-04	49.88	-119.07	SAMN16793657	ACTGACGAAC	purple4
AMNH:Birds:229281	Junco	hyemalis	montanus	1991-06-04	49.88	-119.07	SAMN16793658	AGCAGTCAC	purple4
AMNH:Birds:231723	Junco	hyemalis	caniceps	1993-06-15	38.5	-109.27	SAMN16793657	CAGCAGAAC	yellowgreen
AMNH:Birds:231726	Junco	hyemalis	caniceps	1993-06-15	38.5	-109.27	SAMN16793658	TGAGAGAAC	yellowgreen
AMNH:Birds:231995	Junco	hyemalis	pontilis	1996-05-22	32.4	-115.88	SAMN16793657	CGAACGCAC	rosybrown
AMNH:Birds:231996	Junco	hyemalis	pontilis	1996-05-22	32.4	-115.88	SAMN16793658	CGGTCCAAC	rosybrown
AMNH:Birds:232004	Junco	hyemalis	pontilis	1996-05-22	32.4	-115.88	SAMN16793657	GTCTCGAAC	rosybrown
AMNH:Birds:232015	Junco	insularis		1996-06-01	29.04	-118.28	SAMN16793657	GATGCGCAC	darkgoldenrod
AMNH:Birds:232018	Junco	insularis		1996-06-01	29.04	-118.28	SAMN16793658	TAGATCAAC	darkgoldenrod
AMNH:Birds:232020	Junco	insularis		1996-06-01	29.04	-118.28	SAMN16793658	GGTAATGCAAC	darkgoldenrod
FMNH:Birds:394074	Junco	phaeonotus	fulvescens	1989-09-07	16.8	-92.64	SAMN16793658	CGCTGAGAAC	goldenrod1
FMNH:Birds:394075	Junco	phaeonotus	fulvescens	1989-09-07	16.8	-92.64	SAMN16793657	GCCGCTCCAAC	goldenrod1
FMNH:Birds:394076	Junco	phaeonotus	fulvescens	1989-09-09	16.8	-92.64	SAMN16793658	ACCAAGCCAAC	goldenrod1
USNM:Birds:634217	Junco	hyemalis	carolinensis	2003-06-05	38.58	-79.64	SAMN16793657	GCAGTTCAAC	darkseagreen1
USNM:Birds:634220	Junco	hyemalis	carolinensis	2003-06-06	38.58	-79.64	SAMN16793658	AATTACCAC	darkseagreen1
USNM:Birds:644191	Junco	hyemalis	caniceps	2010-06-14	40.96	-110.49	SAMN16793657	GGTAATGCAAC	yellowgreen
USNM:Birds:644223	Junco	hyemalis	mearnsi	2010-06-13	40.49	-110.97	SAMN16793657	CCGTCAAGAAC	blue2
USNM:Birds:644266	Junco	hyemalis	mearnsi	2010-06-13	40.44	-111.08	SAMN16793658	TCCGCTCAC	blue2
USNM:Birds:644274	Junco	hyemalis	caniceps	2010-06-14	40.96	-110.49	SAMN16793658	GGTACTCAAC	yellowgreen
USNM:Birds:648103	Junco	hyemalis	caniceps	2011-06-02	41.91	-113.51	SAMN16793657	ATCGCGCAAC	yellowgreen
USNM:Birds:648104	Junco	hyemalis	caniceps	2011-06-02	41.91	-113.51	SAMN16793658	GCAGTTCAAC	yellowgreen
USNM:Birds:648671	Junco	hyemalis	dorsalis	2014-05-31	34.34	-111.14	SAMN16793657	TCGCGACCAAC	cyan
USNM:Birds:648752	Junco	hyemalis	dorsalis	2014-05-31	34.34	-111.14	SAMN16793658	AGCTAAGAC	cyan
UWYMV:Bird:B1052	Junco	hyemalis	caniceps	2015-08-02	39.6	-105.64	SAMN16793657	TGAGAGAAC	yellowgreen
UWYMV:Bird:B1072	Junco	hyemalis	caniceps	2015-08-05	39.6	-105.64	SAMN16793658	ATAATCCAC	yellowgreen
UWYMV:Bird:B766	Junco	hyemalis	mearnsi	2013-06-10	43.87	-110.48	SAMN16793657	GTTGGCCAAC	blue2
UWYMV:Bird:B778	Junco	hyemalis	mearnsi	2013-06-12	43.87	-110.48	SAMN16793658	ATCGCGCAAC	blue2
RAM:Bird:Z07.1.11	Junco	hyemalis	cismontanus	2003-05-02	53.32	-117.87	SAMN16793658	CCTTATCAAC	cadetblue
RAM:Bird:Z95.10.16	Junco	hyemalis	hyemalis	1995-06-07	58.93	-115.2	SAMN16793657	TAGAACGAAC	dodgerblue
RAM:Bird:Z95.10.79	Junco	hyemalis	hyemalis	1995-06-10	58.93	-115.43	SAMN16793658	GTCTCGAAC	dodgerblue
RAM:Bird:Z96.18.3	Junco	hyemalis	montanus	1996-06-04	49.85	-113.97	SAMN16793657	CGCCAGCAAC	purple4
RAM:Bird:Z96.18.7	Junco	hyemalis	montanus	1996-06-04	49.82	-113.95	SAMN16793658	GGCCATAAC	purple4
NYSM:ZO:zo-11135	Junco	hyemalis	hyemalis	2010-06-30	42.13	-73.13	SAMN16793657	CATGCAGAAC	dodgerblue
NYSM:ZO:zo-11136	Junco	hyemalis	hyemalis	2010-06-30	42.13	-73.13	SAMN16793658	TGCGAAGCAAC	dodgerblue

## Sheet: Fig.3
Individual	Population	Latitude	Longitude	Capture Season	Treatment	Sex	Adjustment_Period_Length_(d)	PreAcc_Mass_(g)	Start_Time_PreAcc_Msum_Trial	PreAcc_Msum	PostAcc_Mass_(g)	Start_Time_PostAcc_Msum_Trial	PostAcc_Msum	NCBI_Biosample	Barcode
AZBG	J. h. dorsalis	34.43	-111.4	Breeding	Control	M	62	23.74	13:12:00	7.27	23.02	13:07:00	7.98	SAMN16793659	AGCAGTCAC
AZDD	J. h. dorsalis	34.43	-111.4	Breeding	Control	M	63	22.87	11:36:00	6.36	22.96	13:21:00	7.46	SAMN16793659	GTTGGCCAAC
AZDG	J. h. dorsalis	34.43	-111.4	Breeding	Cold	M	60	20.48	13:03:00	6.84	21.72	16:15:00	8.42	SAMN16793659	CCATGGAAC
AZDL	J. h. dorsalis	34.43	-111.4	Breeding	Cold	M	60	21.86	11:55:00	8.71	23.58	13:29:00	8.57	SAMN16793659	CCGTCAAGAAC
AZDY	J. h. dorsalis	34.43	-111.4	Breeding	Cold	M	61	22.11	12:00:00	7.21	21.73	14:32:00	6.66	SAMN16793659	TCCGCTCAC
AZGG	J. h. dorsalis	34.43	-111.4	Breeding	Control	M	59	18.27	16:24:00	6.56	18.84	16:07:00	6.8	SAMN16793659	CGAACGCAC
AZGK	J. h. dorsalis	34.43	-111.4	Breeding	Control	M	63	22.19	10:29:00	7.71	22.41	14:42:00	8.06	SAMN16793659	ACGCCGCAC
AZGL	J. h. dorsalis	34.43	-111.4	Breeding	Cold	M	63	22.11	12:44:00	6.65	23.37	16:30:00	8.04	SAMN16793659	CTTGCAGCAAC
AZGR	J. h. dorsalis	34.43	-111.4	Breeding	Cold	M	62	20.74	10:54:00	7.22	24.05	14:53:00	7.74	SAMN16793659	TCTCGCATAAC
AZKY	J. h. dorsalis	34.43	-111.4	Breeding	Control	M	62	21.32	12:03:00	7.95	20.7	11:44:00	8.04	SAMN16793659	GAAGGTAAC
AZLG	J. h. dorsalis	34.43	-111.4	Breeding	Cold	M	62	21.28	09:45:00	7.59	22.78	10:19:00	8.74	SAMN16793659	TGAAGCCAAC
AZLL	J. h. dorsalis	34.43	-111.4	Breeding	Control	M	60	23.96	15:22:00	7.38	24.02	14:48:00	7.72	SAMN16793659	AGGTACCAAC
AZLY	J. h. dorsalis	34.43	-111.4	Breeding	Cold	M	60	23.07	10:45:00	8	23.18	10:04:00	10.5	SAMN16793659	AACGCCAAC
AZRD	J. h. dorsalis	34.43	-111.4	Breeding	Control	M	61	22.65	13:10:00	6.48	22.13	12:59:00	7.07	SAMN16793659	ATCGCGCAAC
AZRK	J. h. dorsalis	34.43	-111.4	Breeding	Control	M	64	21.74	13:29:00	6.98	21.22	15:23:00	6.71	SAMN16793659	TAGGAGCCAAC
AZRL	J. h. dorsalis	34.43	-111.4	Breeding	Control	M	59	21.77	13:54:00	6.99	23.06	11:41:00	7.1	SAMN16793659	GTATAGCCAAC
AZRR	J. h. dorsalis	34.43	-111.4	Breeding	Control	M	60	23.63	14:11:00	8.23	23.02	12:03:00	7.8	SAMN16793659	TGGACCAGAAC
AZRY	J. h. dorsalis	34.43	-111.4	Breeding	Cold	M	59	22.13	12:42:00	7.71	23.44	12:47:00	8.66	SAMN16793659	GGTACTCAAC
AZYD	J. h. dorsalis	34.43	-111.4	Breeding	Cold	M	59	21.2	11:30:00	7.36	21.12	09:58:00	8.4	SAMN16793659	ATGGATAAC
AZYG	J. h. dorsalis	34.43	-111.4	Breeding	Control	M	61	21.69	14:18:00	7.66	21.33	15:50:00	8.66	SAMN16793659	CTGATACCAAC
AZYL	J. h. dorsalis	34.43	-111.4	Breeding	Cold	M	64	21.67	12:21:00	6.93	21.92	13:24:00	8.46	SAMN16793659	AGAACCGCAAC
AZYO	J. h. dorsalis	34.43	-111.4	Breeding	Control	M	59	22.43	15:06:00	6.8	22.76	14:51:00	7.87	SAMN16793659	TAGATCAAC
AZYR	J. h. dorsalis	34.43	-111.4	Breeding	Cold	M	61	21.54	10:52:00	7.11	24.53	10:38:00	9.6	SAMN16793659	GTTCTCAAC
AZYY	J. h. dorsalis	34.43	-111.4	Breeding	Cold	M	63	21.55	13:51:00	7.32	22.09	12:03:00	8.05	SAMN16793659	GGTCCATCAAC
CADD	J. h. thurberi	32.72	-117.16	Breeding	Cold	M	57	16.95	10:43:00	5.69	16.97	09:54:00	7.2	SAMN16793659	GAGCCGCAAC
CADG	J. h. thurberi	32.72	-117.16	Breeding	Cold	M	58	18.34	11:11:00	6.23	18.3	13:12:00	7.11	SAMN16793659	CCAGAACCAAC
CADR	J. h. thurberi	32.72	-117.16	Breeding	Cold	F	60	18.17	13:09:00	6.44	18.14	11:10:00	6.48	SAMN16793659	CAGCAGAAC
CADY	J. h. thurberi	32.72	-117.16	Breeding	Control	M	59	17.98	10:40:00	5.8	18.74	18:20:00	5.73	SAMN16793659	ACGAGTCAAC
CAGG	J. h. thurberi	32.72	-117.16	Breeding	Cold	F	57	17.18	15:42:00	6.27	17	14:28:00	5.34	SAMN16793659	AGGTAACCAAC
CAGL	J. h. thurberi	32.72	-117.16	Breeding	Cold	M	59	16.75	11:59:00	5.91	16.59	11:25:00	4.44	SAMN16793659	TGAGAGAAC
CAGR	J. h. thurberi	32.72	-117.16	Breeding	Cold	F	60	18.46	09:31:00	5.98	20.53	13:36:00	6.21	SAMN16793659	TCGCGACCAAC
CALD	J. h. thurberi	32.72	-117.16	Breeding	Control	M	59	15.59	12:49:00	4.8	15.05	09:15:00	4.69	SAMN16793659	TCCATATCAAC
CALL	J. h. thurberi	32.72	-117.16	Breeding	Cold	M	57	18.77	14:26:00	5.38	18.82	12:17:00	6.15	SAMN16793659	CGCTGAGAAC
CALY	J. h. thurberi	32.72	-117.16	Breeding	Cold	M	58	19.44	14:46:00	6.47	20.51	10:40:00	6.09	SAMN16793659	GCATATCAC
CARD	J. h. thurberi	32.72	-117.16	Breeding	Control	M	58	18.38	09:59:00	5.87	19.24	14:39:00	5.7	SAMN16793659	AGCCTGGCAAC
CARL	J. h. thurberi	32.72	-117.16	Breeding	Control	F	58	18.19	12:22:00	5.21	18.8	12:07:00	4.87	SAMN16793659	CGCCAGCAAC
CARR	J. h. thurberi	32.72	-117.16	Breeding	Control	F	57	16.4	12:02:00	5.42	17	13:27:00	5.43	SAMN16793659	TGAGAAGAAC
CARY	J. h. thurberi	32.72	-117.16	Breeding	Cold	M	60	18.02	10:45:00	5.18	17.77	14:57:00	6.01	SAMN16793659	CCTTATCAAC
CAYD	J. h. thurberi	32.72	-117.16	Breeding	Control	F	60	17.22	14:22:00	5.26	17.36	16:19:00	5.84	SAMN16793659	GACGCAAGAAC
CAYG	J. h. thurberi	32.72	-117.16	Breeding	Control	M	58	17.99	13:34:00	6.56	17.98	09:09:00	5.43	SAMN16793659	TCGGAGCAAC
CAYL	J. h. thurberi	32.72	-117.16	Breeding	Control	M	60	19.64	11:56:00	5.47	20.38	12:19:00	5.4	SAMN16793659	GAGCTTCAC
CAYY	J. h. thurberi	32.72	-117.16	Breeding	Control	M	57	17.17	13:15:00	6.08	17.21	11:22:00	5.83	SAMN16793659	TAACCAGCAAC
ORBD	J. h. shufeldti	43.66	-124.03	Breeding	Control	M	71	18.47	10:33:00	6.68	18.87	12:35:00	6.95	SAMN16793659	TCCATAGAAC
ORBY	J. h. shufeldti	43.66	-124.03	Breeding	Control	M	70	16.94	12:33:00	6.1	16.97	13:35:00	5.87	SAMN16793659	AGCTAAGAC
ORDG	J. h. shufeldti	43.66	-124.03	Breeding	Control	M	70	18.3	11:48:00	5.4	18.99	10:52:00	4.72	SAMN16793659	AATAAGCAAC
ORDL	J. h. shufeldti	43.66	-124.03	Breeding	Cold	M	70	18.7	10:24:00	7.51	17.87	09:35:00	7.59	SAMN16793659	TAGAACGAAC
ORGL	J. h. shufeldti	43.66	-124.03	Breeding	Control	M	68	18.69	12:10:00	7.02	19.6	19:59:00	6.07	SAMN16793659	TTAACTCCAAC
ORGY	J. h. shufeldti	43.66	-124.03	Breeding	Cold	M	68	20.67	15:38:00	6.89	20.87	11:50:00	7.44	SAMN16793659	TTACCTAAC
ORKL	J. h. shufeldti	43.66	-124.03	Breeding	Cold	M	69	18.58	15:55:00	7.29	19.63	12:46:00	7	SAMN16793659	TTACCTCAAC
ORKO	J. h. shufeldti	43.66	-124.03	Breeding	Control	M	69	18.5	11:07:00	6.93	19	15:28:00	6.94	SAMN16793659	TTATTCGAAC
ORKR	J. h. shufeldti	43.66	-124.03	Breeding	Control	M	71	17.43	11:45:00	6.61	19.57	11:42:00	6.71	SAMN16793659	TCTGGCAAC
ORLR	J. h. shufeldti	43.66	-124.03	Breeding	Control	M	68	21.28	14:28:00	8.03	21.36	15:15:00	8.1	SAMN16793659	AGGCCAGAAC
ORRD	J. h. shufeldti	43.66	-124.03	Breeding	Cold	M	71	19.09	09:20:00	7.78	21.31	10:07:00	7.88	SAMN16793659	GTCTCGAAC
ORRG	J. h. shufeldti	43.66	-124.03	Breeding	Cold	M	69	16.78	13:39:00	6.48	17.65	10:31:00	6.52	SAMN16793659	CTCAGCAAC
ORRO	J. h. shufeldti	43.66	-124.03	Breeding	Cold	M	68	17.68	13:17:00	6.46	20.93	18:16:00	7.12	SAMN16793659	CCAACGCAAC
ORYD	J. h. shufeldti	43.66	-124.03	Breeding	Cold	M	69	18.2	14:40:00	6.9	18.08	11:30:00	6.94	SAMN16793659	AACCGCCAAC
ORYG	J. h. shufeldti	43.66	-124.03	Breeding	Control	M	69	18.1	12:20:00	6.39	17.99	14:16:00	6.8	SAMN16793659	TCTCTCCAAC
ORYO	J. h. shufeldti	43.66	-124.03	Breeding	Cold	M	71	17.86	08:09:00	7.17	20.76	15:15:00	7.05	SAMN16793659	GGCCATAAC
SDDD	J. h. aikeni	44.26	-103.81	Non-breeding	Cold	M	59	24.37	11:36:00	7.35	25.25	14:37:00	9.43	SAMN16793659	TGCGAAGCAAC
SDDG	J. h. aikeni	44.26	-103.81	Non-breeding	Control	M	59	22.33	14:04:00	6.99	22.04	09:52:00	6.67	SAMN16793659	CTCCGAAGAAC
SDDY	J. h. aikeni	44.26	-103.81	Non-breeding	Control	M	58	25.1	14:05:00	7.9	24.85	11:03:00	8.3	SAMN16793659	TACTTGCAAC
SDGG	J. h. aikeni	44.26	-103.81	Non-breeding	Control	M	58	20.95	10:23:00	7.78	21.98	16:44:00	7.34	SAMN16793659	GCAGTTCAAC
SDGL	J. h. aikeni	44.26	-103.81	Non-breeding	Cold	M	58	23.05	15:18:00	7.32	23.45	09:36:00	8.35	SAMN16793659	CGGTCCAAC
SDGY	J. h. aikeni	44.26	-103.81	Non-breeding	Control	M	59	23.3	12:51:00	7.58	23.08	17:26:00	8.5	SAMN16793659	GGTTGAAGAAC
SDLD	J. h. aikeni	44.26	-103.81	Non-breeding	Control	M	57	21.95	12:36:00	7.66	21.41	11:47:00	7.93	SAMN16793659	CCGCGCGAAC
SDLL	J. h. aikeni	44.26	-103.81	Non-breeding	Cold	M	58	24.67	11:36:00	7.74	25.76	13:28:00	9.67	SAMN16793659	TTACGCTCAAC
SDRD	J. h. aikeni	44.26	-103.81	Non-breeding	Cold	M	57	22.68	16:19:00	7.91	23	09:26:00	9.08	SAMN16793659	CTGATCCAAC
SDRG	J. h. aikeni	44.26	-103.81	Non-breeding	Cold	M	58	21.31	12:49:00	7.23	22.16	17:48:00	8.41	SAMN16793659	TCTTATCCAAC
SDRL	J. h. aikeni	44.26	-103.81	Non-breeding	Control	M	59	21.56	15:16:00	8.37	22.65	13:23:00	8.27	SAMN16793659	CATGCAGAAC
SDRR	J. h. aikeni	44.26	-103.81	Non-breeding	Control	M	57	26.13	13:51:00	7.62	26.52	15:28:00	8.39	SAMN16793659	GGTAATGCAAC
SDYL	J. h. aikeni	44.26	-103.81	Non-breeding	Cold	M	57	23.71	15:00:00	7.03	24.11	17:04:00	8.13	SAMN16793659	GATGCGCAC
SDYR	J. h. aikeni	44.26	-103.81	Non-breeding	Cold	M	59	21.82	16:29:00	7.59	22.29	11:01:00	8.61	SAMN16793659	GGCGCCGAAC
SDYY	J. h. aikeni	44.26	-103.81	Non-breeding	Cold	M	57	21.15	11:08:00	7.13	22.48	13:19:00	9.33	SAMN16793659	TCCTCTTGAAC
YEBR	J. p. palliatus	31.89	-109.28	Breeding	Control	M	65	22.19	14:02:00	7.33	21.97	15:09:00	6.85	SAMN16793659	GCGCAAGAC
YEDD	J. p. palliatus	31.89	-109.28	Breeding	Control	M	68	20.05	14:10:00	6.81	18.83	13:50:00	7.06	SAMN16793659	TCAAGAAGAAC
YEDG	J. p. palliatus	31.89	-109.28	Breeding	Cold	M	66	20.29	12:20:00	6.96	21.81	12:30:00	7.9	SAMN16793659	CATTGACCAAC
YEDL	J. p. palliatus	31.89	-109.28	Breeding	Cold	M	67	20.67	14:33:00	8.18	21.07	13:21:00	8.72	SAMN16793659	CGTCAGCCAAC
YEDY	J. p. palliatus	31.89	-109.28	Breeding	Control	M	66	19.82	13:28:00	6.82	20.42	11:26:00	7.74	SAMN16793659	GTCGACCAC
YEGG	J. p. palliatus	31.89	-109.28	Breeding	Cold	M	69	19.88	11:24:00	7.44	20.17	14:40:00	7.35	SAMN16793659	GGAATGGAAC
YEGK	J. p. palliatus	31.89	-109.28	Breeding	Control	M	65	19.62	12:53:00	8.47	19.64	16:41:00	7.88	SAMN16793659	ACCAAGCCAAC
YEGL	J. p. palliatus	31.89	-109.28	Breeding	Control	M	69	23.67	13:42:00	6.83	23.47	13:25:00	7.75	SAMN16793659	GGTAGGAAC
YEGR	J. p. palliatus	31.89	-109.28	Breeding	Control	M	67	20.23	12:11:00	6.66	20.66	16:17:00	7.45	SAMN16793659	GATACGCCAAC
YEKY	J. p. palliatus	31.89	-109.28	Breeding	Cold	M	68	20.56	10:45:00	7.08	20.93	14:55:00	7.79	SAMN16793659	TTGGTAAGAAC
YELL	J. p. palliatus	31.89	-109.28	Breeding	Control	M	68	19.36	13:02:00	8.38	19.61	16:23:00	7.25	SAMN16793659	ATCGGACCAAC
YELR	J. p. palliatus	31.89	-109.28	Breeding	Control	M	67	19.14	11:04:00	6.86	18.61	15:09:00	6.6	SAMN16793659	AGACGCAAC
YELY	J. p. palliatus	31.89	-109.28	Breeding	Cold	M	67	22.26	13:24:00	6.89	23.29	12:07:00	8.49	SAMN16793659	ATAATCCAC
YERD	J. p. palliatus	31.89	-109.28	Breeding	Cold	M	69	19.26	10:14:00	7.82	21.15	12:04:00	8.15	SAMN16793659	CTTCATCAC
YERK	J. p. palliatus	31.89	-109.28	Breeding	Cold	F	64	20.23	15:48:00	6.51	20.73	11:09:00	7.46	SAMN16793659	ATAAGAGAAC
YERR	J. p. palliatus	31.89	-109.28	Breeding	Cold	M	68	22.01	11:54:00	8.37	22.92	12:19:00	7.74	SAMN16793659	AATTACCAC
YERY	J. p. palliatus	31.89	-109.28	Breeding	Cold	M	65	21.22	15:10:00	6.59	22.36	13:13:00	7.35	SAMN16793659	GTATAGCAAC
YEWG	J. p. palliatus	31.89	-109.28	Breeding	Control	M	64	20.88	14:37:00	6.62	21.45	12:12:00	7.26	SAMN16793659	GCATCAGAAC
YEYD	J. p. palliatus	31.89	-109.28	Breeding	Cold	M	66	19.81	11:12:00	7.82	20.29	13:59:00	8.02	SAMN16793659	GTACGGCAC
YEYG	J. p. palliatus	31.89	-109.28	Breeding	Control	M	69	20.1	12:33:00	7.36	19.08	11:02:00	6.61	SAMN16793659	GCCGCTCCAAC
YEYR	J. p. palliatus	31.89	-109.28	Breeding	Control	M	66	20.64	14:35:00	6.67	20.69	15:19:00	7.56	SAMN16793659	CATACTAAC
YEYY	J. p. palliatus	31.89	-109.28	Breeding	Cold	M	65	20.84	11:45:00	6.92	20.93	11:26:00	9.11	SAMN16793659	ACTGACGAAC
